# Supplementary material for: Investigating multidimensional associations between obesity-related traits and brain health, and identifying potential mechanisms
Source: Medicine (Baltimore). 2026 Jan 9;105(2):e46831. doi: 10.1097/MD.0000000000046831 (PMC12795085; doi:10.1097/MD.0000000000046831)
Supplement: Supplementary file 1 [file medi-105-e46831-s001.xlsx]

## Sheet: Sheet1
sTable 1	Detailed information on database sources for exposures and outcomes
Category	Name	Consortium	Population
Obesity	ASAT	Liu et al. GWAS	European
	BMI	Pulit, SL et al. GWAS	European
	HC	GIANT	European
	OB1	GIANT	European
	OB2	GIANT	European
	OB3	GIANT	European
	VAT	Liu et al. GWAS	European
	WC	GIANT	European
	WHR	Pulit, SL et al. GWAS	European
	Whradjbmi	Pulit, SL et al. GWAS	European
	Childhood obesity	EGG	European
Brain structure	1325 BIDPs	Bin Guo et al. GWAS	European
Brain disease	Alzheimer’s dementia	NA	European
	Brain glioblastoma and astrocytoma	NA	European
	Benign neoplasm of brain and other parts of central nervous system	NA	European
	Dementia with Lewy bodies	NA	European
	Amyotrophic lateral sclerosis	NA	European,
	Stroke	NA	European
	multiple sclerosis	International Multiple Sclerosis Genetics Consortium	European
	Neuroticism sum score	NA	European
Cognitive function	Time to complete round	MRC-IEU	European
	Number of symbol digit matches made correctly	MRC-IEU	European
	Duration to complete numeric path	MRC-IEU	European
	Mean time to correctly identify matches	MRC-IEU	European
	Number of symbol digit matches attempted	MRC-IEU	European
	Maximum digits remembered correctly	MRC-IEU	European
	Duration to complete alphanumeric path	MRC-IEU	European
	Number of incorrect matches in round	MRC-IEU	European
	Prospective memory result	MRC-IEU	European
	Fluid intelligence score	MRC-IEU	European

## Sheet: Sheet2
sTable 2	Significantly enriched biological pathways for BMI and IDP 165
ID	Description	pvalue	Count
GO:0016052	carbohydrate catabolic process	2.04464e-06	10
GO:0008210	estrogen metabolic process	3.02582e-05	5
GO:2000425	regulation of apoptotic cell clearance	9.2288e-05	3
GO:0006703	estrogen biosynthetic process	0.000126022	3
GO:0042759	long-chain fatty acid biosynthetic process	0.000146969	4
GO:0006605	protein targeting	0.00025391	11
GO:0006790	sulfur compound metabolic process	0.000354478	11
GO:0120178	steroid hormone biosynthetic process	0.000574165	4
GO:0031643	positive regulation of myelination	0.000593867	3
GO:0019320	hexose catabolic process	0.000630004	4
GO:0045047	protein targeting to ER	0.000892169	4
GO:0046365	monosaccharide catabolic process	0.000892169	4
GO:0046394	carboxylic acid biosynthetic process	0.00102999	10
GO:0031641	regulation of myelination	0.00104847	4
GO:0016053	organic acid biosynthetic process	0.00107855	10
GO:0043543	protein acylation	0.0010838	9
GO:0072599	establishment of protein localization to endoplasmic reticulum	0.00122305	4
GO:0043277	apoptotic cell clearance	0.00131755	4
GO:0042178	xenobiotic catabolic process	0.00179098	3
GO:0007029	endoplasmic reticulum organization	0.00181899	5
GO:0018205	peptidyl-lysine modification	0.00184977	11
GO:0018393	internal peptidyl-lysine acetylation	0.00187759	7
GO:0006475	internal protein amino acid acetylation	0.00199483	7
GO:0034754	cellular hormone metabolic process	0.00214004	6
GO:0035521	monoubiquitinated histone deubiquitination	0.00246577	3
GO:0035522	monoubiquitinated histone H2A deubiquitination	0.00246577	3
GO:0018394	peptidyl-lysine acetylation	0.00259424	7
GO:0043094	cellular metabolic compound salvage	0.00272104	3
GO:0008654	phospholipid biosynthetic process	0.00311232	8
GO:0009150	purine ribonucleotide metabolic process	0.00333594	11
GO:0044282	small molecule catabolic process	0.00347202	10
GO:0006644	phospholipid metabolic process	0.00373419	10
GO:0032261	purine nucleotide salvage	0.00373425	2
GO:0042446	hormone biosynthetic process	0.00379664	4
GO:0035520	monoubiquitinated protein deubiquitination	0.00390223	3
GO:0046474	glycerophospholipid biosynthetic process	0.00409469	7
GO:0046434	organophosphate catabolic process	0.00412727	6
GO:0016064	immunoglobulin mediated immune response	0.00419987	7
GO:0006633	fatty acid biosynthetic process	0.00451445	6
GO:0019724	B cell mediated immunity	0.00452774	7
GO:0006188	IMP biosynthetic process	0.00453608	2
GO:0060439	trachea morphogenesis	0.00453608	2
GO:0072584	caveolin-mediated endocytosis	0.00453608	2
GO:1903826	L-arginine transmembrane transport	0.00453608	2
GO:0009259	ribonucleotide metabolic process	0.00455403	11
GO:0031646	positive regulation of nervous system process	0.00459286	3
GO:0043462	regulation of ATP-dependent activity	0.00489449	4
GO:0006805	xenobiotic metabolic process	0.00508103	5
GO:0002381	immunoglobulin production involved in immunoglobulin-mediated immune response	0.00513702	4
GO:0019693	ribose phosphate metabolic process	0.00524295	11
GO:0062197	cellular response to chemical stress	0.0053207	9
GO:0006163	purine nucleotide metabolic process	0.00532433	11
GO:0006068	ethanol catabolic process	0.00540992	2
GO:0015807	L-amino acid transport	0.00564598	4
GO:0006473	protein acetylation	0.0060359	7
GO:0043966	histone H3 acetylation	0.00618753	4
GO:0070972	protein localization to endoplasmic reticulum	0.00618753	4
GO:1902475	L-alpha-amino acid transmembrane transport	0.00618753	4
GO:0007144	female meiosis I	0.00635438	2
GO:0016573	histone acetylation	0.00704604	6
GO:0097193	intrinsic apoptotic signaling pathway	0.00714926	8
GO:0043101	purine-containing compound salvage	0.00736805	2
GO:0090158	endoplasmic reticulum membrane organization	0.00736805	2
GO:0045333	cellular respiration	0.00755623	7
GO:0006096	glycolytic process	0.00768971	4
GO:0006757	ATP generation from ADP	0.0080164	4
GO:0009132	nucleoside diphosphate metabolic process	0.00809496	5
GO:0034310	primary alcohol catabolic process	0.00844959	2
GO:0048308	organelle inheritance	0.00844959	2
GO:0048313	Golgi inheritance	0.00844959	2
GO:0016578	histone deubiquitination	0.00858468	3
GO:0006612	protein targeting to membrane	0.00860848	5
GO:0043467	regulation of generation of precursor metabolites and energy	0.00860848	5
GO:0002460	adaptive immune response based on somatic recombination of immune receptors built from immunoglobulin superfamily domains	0.0089744	9
GO:0006650	glycerophospholipid metabolic process	0.00912714	8
GO:0002399	MHC class II protein complex assembly	0.00959764	2
GO:0002503	peptide antigen assembly with MHC class II protein complex	0.00959764	2
GO:0006004	fucose metabolic process	0.00959764	2
GO:0014819	regulation of skeletal muscle contraction	0.00959764	2
GO:0044804	autophagy of nucleus	0.00959764	2
GO:0045017	glycerolipid biosynthetic process	0.0101383	7
GO:0045995	regulation of embryonic development	0.0101686	4
GO:0048538	thymus development	0.0102525	3
GO:0009084	glutamine family amino acid biosynthetic process	0.0108109	2
GO:0036065	fucosylation	0.0108109	2
GO:0071816	tail-anchored membrane protein insertion into ER membrane	0.0108109	2
GO:1990822	basic amino acid transmembrane transport	0.0108109	2
GO:0046031	ADP metabolic process	0.0109613	4
GO:0008202	steroid metabolic process	0.0112922	8
GO:1901570	fatty acid derivative biosynthetic process	0.0114616	3
GO:0015802	basic amino acid transport	0.012088	2
GO:0043173	nucleotide salvage	0.012088	2
GO:0046040	IMP metabolic process	0.012088	2
GO:0071786	endoplasmic reticulum tubular network organization	0.012088	2
GO:2000641	regulation of early endosome to late endosome transport	0.012088	2
GO:0006497	protein lipidation	0.0126639	4
GO:1901605	alpha-amino acid metabolic process	0.0128549	6
GO:0015980	energy derivation by oxidation of organic compounds	0.0133688	8
GO:0032210	regulation of telomere maintenance via telomerase	0.013423	3
GO:0006684	sphingomyelin metabolic process	0.0134277	2
GO:0060438	trachea development	0.0134277	2
GO:0090043	regulation of tubulin deacetylation	0.0134277	2
GO:1901978	positive regulation of cell cycle checkpoint	0.0134277	2
GO:0090150	establishment of protein localization to membrane	0.0138178	7
GO:0009395	phospholipid catabolic process	0.0141166	3
GO:0046164	alcohol catabolic process	0.0141166	3
GO:0006165	nucleoside diphosphate phosphorylation	0.0145269	4
GO:0002396	MHC protein complex assembly	0.0148288	2
GO:0002501	peptide antigen assembly with MHC protein complex	0.0148288	2
GO:0006491	N-glycan processing	0.0148288	2
GO:0009168	purine ribonucleoside monophosphate biosynthetic process	0.0148288	2
GO:0042158	lipoprotein biosynthetic process	0.0150183	4
GO:0046939	nucleotide phosphorylation	0.0155201	4
GO:0043470	regulation of carbohydrate catabolic process	0.015564	3
GO:0050764	regulation of phagocytosis	0.0160323	4
GO:0006067	ethanol metabolic process	0.0162899	2
GO:0007130	synaptonemal complex assembly	0.0162899	2
GO:0034035	purine ribonucleoside bisphosphate metabolic process	0.0162899	2
GO:0043651	linoleic acid metabolic process	0.0162899	2
GO:0050427	3'-phosphoadenosine 5'-phosphosulfate metabolic process	0.0162899	2
GO:0006749	glutathione metabolic process	0.0163179	3
GO:0003333	amino acid transmembrane transport	0.016555	4
GO:0009135	purine nucleoside diphosphate metabolic process	0.016555	4
GO:0009179	purine ribonucleoside diphosphate metabolic process	0.016555	4
GO:0046034	ATP metabolic process	0.016586	6
GO:0072330	monocarboxylic acid biosynthetic process	0.0169273	6
GO:0009127	purine nucleoside monophosphate biosynthetic process	0.0178099	2
GO:0090042	tubulin deacetylation	0.0178099	2
GO:0022029	telencephalon cell migration	0.018701	3
GO:0006090	pyruvate metabolic process	0.0187521	4
GO:0034308	primary alcohol metabolic process	0.0187521	4
GO:0044106	cellular amine metabolic process	0.0187521	4
GO:0006520	cellular amino acid metabolic process	0.0193278	7
GO:0045048	protein insertion into ER membrane	0.0193874	2
GO:0090311	regulation of protein deacetylation	0.0195359	3
GO:1904356	regulation of telomere maintenance via telomere lengthening	0.0195359	3
GO:0001676	long-chain fatty acid metabolic process	0.0205132	4
GO:0019318	hexose metabolic process	0.0210055	6
GO:0051923	sulfation	0.0210214	2
GO:0070193	synaptonemal complex organization	0.0210214	2
GO:0021885	forebrain cell migration	0.0212667	3
GO:0070059	intrinsic apoptotic signaling pathway in response to endoplasmic reticulum stress	0.0212667	3
GO:0048002	antigen processing and presentation of peptide antigen	0.0221627	3
GO:0009185	ribonucleoside diphosphate metabolic process	0.0223728	4
GO:0002449	lymphocyte mediated immunity	0.0225323	8
GO:0046033	AMP metabolic process	0.0227107	2
GO:2000679	positive regulation of transcription regulatory region DNA binding	0.0227107	2
GO:0051054	positive regulation of DNA metabolic process	0.0235119	7
GO:0030219	megakaryocyte differentiation	0.0240157	3
GO:0009308	amine metabolic process	0.0243322	4
GO:2000001	regulation of DNA damage checkpoint	0.024454	2
GO:0031056	regulation of histone modification	0.024598	5
GO:0051099	positive regulation of binding	0.0256734	5
GO:0042445	hormone metabolic process	0.0261632	6
GO:0006694	steroid biosynthetic process	0.0262223	5
GO:0042537	benzene-containing compound metabolic process	0.0262502	2
GO:0009205	purine ribonucleoside triphosphate metabolic process	0.0266277	6
GO:0007004	telomere maintenance via telomerase	0.0269477	3
GO:2000278	regulation of DNA biosynthetic process	0.0271017	4
GO:2001020	regulation of response to DNA damage stimulus	0.0278626	7
GO:0000470	maturation of LSU-rRNA	0.0280982	2
GO:0034063	stress granule assembly	0.0280982	2
GO:0045830	positive regulation of isotype switching	0.0280982	2
GO:1903649	regulation of cytoplasmic transport	0.0280982	2
GO:0006909	phagocytosis	0.0287087	7
GO:1901607	alpha-amino acid biosynthetic process	0.0290039	3
GO:0009144	purine nucleoside triphosphate metabolic process	0.0290327	6
GO:0071466	cellular response to xenobiotic stimulus	0.0290789	5
GO:0005996	monosaccharide metabolic process	0.0295302	6
GO:0015813	L-glutamate transmembrane transport	0.0299969	2
GO:0051938	L-glutamate import	0.0299969	2
GO:0009199	ribonucleoside triphosphate metabolic process	0.0300334	6
GO:0032200	telomere organization	0.0302746	5
GO:0033865	nucleoside bisphosphate metabolic process	0.0308187	4
GO:0033875	ribonucleoside bisphosphate metabolic process	0.0308187	4
GO:0034032	purine nucleoside bisphosphate metabolic process	0.0308187	4
GO:1903578	regulation of ATP metabolic process	0.031141	3
GO:0000910	cytokinesis	0.0315008	5
GO:0030324	lung development	0.0315008	5
GO:0019886	antigen processing and presentation of exogenous peptide antigen via MHC class II	0.0319452	2
GO:0071480	cellular response to gamma radiation	0.0319452	2
GO:0043967	histone H4 acetylation	0.0322397	3
GO:0050766	positive regulation of phagocytosis	0.0322397	3
GO:0006278	RNA-templated DNA biosynthetic process	0.0333586	3
GO:0051568	histone H3-K4 methylation	0.0333586	3
GO:0071479	cellular response to ionizing radiation	0.0333586	3
GO:0031647	regulation of protein stability	0.0336742	7
GO:0002253	activation of immune response	0.0337075	8
GO:0006099	tricarboxylic acid cycle	0.033942	2
GO:0015012	heparan sulfate proteoglycan biosynthetic process	0.033942	2
GO:0030323	respiratory tube development	0.0340457	5
GO:0021536	diencephalon development	0.0344975	3
GO:0042273	ribosomal large subunit biogenesis	0.0344975	3
GO:0046486	glycerolipid metabolic process	0.0345659	8
GO:0016570	histone modification	0.0347729	9
GO:0007127	meiosis I	0.034822	4
GO:1901616	organic hydroxy compound catabolic process	0.0356563	3
GO:0006516	glycoprotein catabolic process	0.0359862	2
GO:0006613	cotranslational protein targeting to membrane	0.0359862	2
GO:0030149	sphingolipid catabolic process	0.0359862	2
GO:1903955	positive regulation of protein targeting to mitochondrion	0.0359862	2
GO:0009060	aerobic respiration	0.036036	5
GO:0034976	response to endoplasmic reticulum stress	0.036514	6
GO:1901568	fatty acid derivative metabolic process	0.0368351	3
GO:1903533	regulation of protein targeting	0.0368351	3
GO:0008652	cellular amino acid biosynthetic process	0.0380336	3
GO:0000096	sulfur amino acid metabolic process	0.0380767	2
GO:0006654	phosphatidic acid biosynthetic process	0.0380767	2
GO:0007143	female meiotic nuclear division	0.0380767	2
GO:0060795	cell fate commitment involved in formation of primary germ layer	0.0380767	2
GO:0071214	cellular response to abiotic stimulus	0.0386594	7
GO:0104004	cellular response to environmental stimulus	0.0386594	7
GO:0032386	regulation of intracellular transport	0.0391831	7
GO:0032388	positive regulation of intracellular transport	0.0395099	5
GO:0061982	meiosis I cell cycle process	0.0400067	4
GO:0009141	nucleoside triphosphate metabolic process	0.0400667	6
GO:0002495	antigen processing and presentation of peptide antigen via MHC class II	0.0402126	2
GO:0006891	intra-Golgi vesicle-mediated transport	0.0402126	2
GO:0009156	ribonucleoside monophosphate biosynthetic process	0.0402126	2
GO:0021799	cerebral cortex radially oriented cell migration	0.0402126	2
GO:0032212	positive regulation of telomere maintenance via telomerase	0.0402126	2
GO:0051973	positive regulation of telomerase activity	0.0402126	2
GO:0010833	telomere maintenance via telomere lengthening	0.04049	3
GO:0090075	relaxation of muscle	0.0423929	2
GO:0042157	lipoprotein metabolic process	0.0427552	4
GO:0061912	selective autophagy	0.0430249	3
GO:0002504	antigen processing and presentation of peptide or polysaccharide antigen via MHC class II	0.0446164	2
GO:0032228	regulation of synaptic transmission, GABAergic	0.0446164	2
GO:1903749	positive regulation of establishment of protein localization to mitochondrion	0.0446164	2
GO:0042552	myelination	0.0446455	4
GO:0045727	positive regulation of translation	0.0456079	4
GO:0043414	macromolecule methylation	0.0458333	7
GO:0007272	ensheathment of neurons	0.046582	4
GO:0008366	axon ensheathment	0.046582	4
GO:0006734	NADH metabolic process	0.0468822	2
GO:0009225	nucleotide-sugar metabolic process	0.0468822	2
GO:0032435	negative regulation of proteasomal ubiquitin-dependent protein catabolic process	0.0468822	2
GO:0035510	DNA dealkylation	0.0468822	2
GO:0046466	membrane lipid catabolic process	0.0468822	2
GO:0046473	phosphatidic acid metabolic process	0.0468822	2
GO:0071312	cellular response to alkaloid	0.0468822	2
GO:1904358	positive regulation of telomere maintenance via telomere lengthening	0.0468822	2
GO:0032092	positive regulation of protein binding	0.0469726	3
GO:0045861	negative regulation of proteolysis	0.0482018	7
GO:0048145	regulation of fibroblast proliferation	0.048327	3
GO:0060541	respiratory system development	0.0486563	5
GO:0045191	regulation of isotype switching	0.0491894	2
GO:0045652	regulation of megakaryocyte differentiation	0.0491894	2
GO:0006865	amino acid transport	0.0495733	4
GO:0051592	response to calcium ion	0.0495733	4

## Sheet: Sheet3
sTable 3	Significantly enriched biological pathways for BMI and IDP 166
ID	Description	pvalue	Count
GO:2000425	regulation of apoptotic cell clearance	8.1868e-05	3
GO:0043277	apoptotic cell clearance	9.3242e-05	5
GO:0006605	protein targeting	0.000178719	11
GO:0008210	estrogen metabolic process	0.000406256	4
GO:0016052	carbohydrate catabolic process	0.000512601	7
GO:0045047	protein targeting to ER	0.000767563	4
GO:0072599	establishment of protein localization to endoplasmic reticulum	0.00105346	4
GO:0007029	endoplasmic reticulum organization	0.00152352	5
GO:0042759	long-chain fatty acid biosynthetic process	0.00219885	3
GO:0043094	cellular metabolic compound salvage	0.00242715	3
GO:0008654	phospholipid biosynthetic process	0.00242828	8
GO:0046474	glycerophospholipid biosynthetic process	0.00328098	7
GO:0032261	purine nucleotide salvage	0.00345074	2
GO:0006790	sulfur compound metabolic process	0.00358252	9
GO:0006188	IMP biosynthetic process	0.00419272	2
GO:0006703	estrogen biosynthetic process	0.00419272	2
GO:1903826	L-arginine transmembrane transport	0.00419272	2
GO:0043462	regulation of ATP-dependent activity	0.00424382	4
GO:0006805	xenobiotic metabolic process	0.00428745	5
GO:0009225	nucleotide-sugar metabolic process	0.00443639	3
GO:0006068	ethanol catabolic process	0.00500164	2
GO:0031056	regulation of histone modification	0.00508317	6
GO:0070972	protein localization to endoplasmic reticulum	0.00537263	4
GO:0097193	intrinsic apoptotic signaling pathway	0.00564634	8
GO:0120178	steroid hormone biosynthetic process	0.00592907	3
GO:0048017	inositol lipid-mediated signaling	0.00613225	6
GO:0019320	hexose catabolic process	0.00634351	3
GO:0070085	glycosylation	0.00666167	7
GO:0043101	purine-containing compound salvage	0.00681532	2
GO:0090158	endoplasmic reticulum membrane organization	0.00681532	2
GO:0031063	regulation of histone deacetylation	0.00722315	3
GO:0006650	glycerophospholipid metabolic process	0.00723751	8
GO:0006612	protein targeting to membrane	0.00729821	5
GO:0006909	phagocytosis	0.00764852	8
GO:0034310	primary alcohol catabolic process	0.00781763	2
GO:0046365	monosaccharide catabolic process	0.00817155	3
GO:0045017	glycerolipid biosynthetic process	0.00822379	7
GO:0001774	microglial cell activation	0.0086719	3
GO:0009101	glycoprotein biosynthetic process	0.00867583	8
GO:0006644	phospholipid metabolic process	0.00875616	9
GO:0045995	regulation of embryonic development	0.00885946	4
GO:0002399	MHC class II protein complex assembly	0.00888198	2
GO:0002503	peptide antigen assembly with MHC class II protein complex	0.00888198	2
GO:0006004	fucose metabolic process	0.00888198	2
GO:0014819	regulation of skeletal muscle contraction	0.00888198	2
GO:0034754	cellular hormone metabolic process	0.00899058	5
GO:0031641	regulation of myelination	0.00918986	3
GO:0009100	glycoprotein metabolic process	0.00961881	9
GO:0036065	fucosylation	0.0100072	2
GO:0071816	tail-anchored membrane protein insertion into ER membrane	0.0100072	2
GO:1990822	basic amino acid transmembrane transport	0.0100072	2
GO:0002269	leukocyte activation involved in inflammatory response	0.0102791	3
GO:0032465	regulation of cytokinesis	0.0106648	4
GO:0016570	histone modification	0.0108024	10
GO:0003159	morphogenesis of an endothelium	0.0111921	2
GO:0015802	basic amino acid transport	0.0111921	2
GO:0031643	positive regulation of myelination	0.0111921	2
GO:0043173	nucleotide salvage	0.0111921	2
GO:0046040	IMP metabolic process	0.0111921	2
GO:0061154	endothelial tube morphogenesis	0.0111921	2
GO:0071786	endoplasmic reticulum tubular network organization	0.0111921	2
GO:0090150	establishment of protein localization to membrane	0.0112629	7
GO:0043543	protein acylation	0.0116932	7
GO:0009226	nucleotide-sugar biosynthetic process	0.0124355	2
GO:0043652	engulfment of apoptotic cell	0.0124355	2
GO:1901978	positive regulation of cell cycle checkpoint	0.0124355	2
GO:0046164	alcohol catabolic process	0.0126738	3
GO:0061900	glial cell activation	0.0126738	3
GO:0018205	peptidyl-lysine modification	0.0127782	9
GO:0062197	cellular response to chemical stress	0.0129929	8
GO:0016064	immunoglobulin mediated immune response	0.0132808	6
GO:0016575	histone deacetylation	0.0135677	4
GO:0002396	MHC protein complex assembly	0.0137364	2
GO:0002501	peptide antigen assembly with MHC protein complex	0.0137364	2
GO:0006491	N-glycan processing	0.0137364	2
GO:0009168	purine ribonucleoside monophosphate biosynthetic process	0.0137364	2
GO:1903978	regulation of microglial cell activation	0.0137364	2
GO:0050764	regulation of phagocytosis	0.0140194	4
GO:0019724	B cell mediated immunity	0.0141355	6
GO:0006067	ethanol metabolic process	0.0150935	2
GO:0016075	rRNA catabolic process	0.0150935	2
GO:0034035	purine ribonucleoside bisphosphate metabolic process	0.0150935	2
GO:0043651	linoleic acid metabolic process	0.0150935	2
GO:0050427	3'-phosphoadenosine 5'-phosphosulfate metabolic process	0.0150935	2
GO:0098780	response to mitochondrial depolarisation	0.0150935	2
GO:0006486	protein glycosylation	0.016278	6
GO:0043413	macromolecule glycosylation	0.016278	6
GO:0034308	primary alcohol metabolic process	0.0164207	4
GO:0044106	cellular amine metabolic process	0.0164207	4
GO:0009410	response to xenobiotic stimulus	0.0164309	9
GO:0009127	purine nucleoside monophosphate biosynthetic process	0.0165058	2
GO:0022029	telencephalon cell migration	0.0168163	3
GO:0043112	receptor metabolic process	0.0175718	3
GO:0090311	regulation of protein deacetylation	0.0175718	3
GO:0045048	protein insertion into ER membrane	0.0179722	2
GO:0021885	forebrain cell migration	0.0191387	3
GO:0070059	intrinsic apoptotic signaling pathway in response to endoplasmic reticulum stress	0.0191387	3
GO:0051054	positive regulation of DNA metabolic process	0.0193435	7
GO:0051923	sulfation	0.0194916	2
GO:0048002	antigen processing and presentation of peptide antigen	0.0199503	3
GO:0002460	adaptive immune response based on somatic recombination of immune receptors built from immunoglobulin superfamily domains	0.0203854	8
GO:0046033	AMP metabolic process	0.021063	2
GO:0009308	amine metabolic process	0.0213602	4
GO:0051099	positive regulation of binding	0.0220379	5
GO:0048015	phosphatidylinositol-mediated signaling	0.0225154	5
GO:0042178	xenobiotic catabolic process	0.0226852	2
GO:2000001	regulation of DNA damage checkpoint	0.0226852	2
GO:2001020	regulation of response to DNA damage stimulus	0.022998	7
GO:0042446	hormone biosynthetic process	0.0233842	3
GO:0044282	small molecule catabolic process	0.0234083	8
GO:2000278	regulation of DNA biosynthetic process	0.0238177	4
GO:0006476	protein deacetylation	0.0244578	4
GO:0071466	cellular response to xenobiotic stimulus	0.0250038	5
GO:0000470	maturation of LSU-rRNA	0.0260784	2
GO:0034063	stress granule assembly	0.0260784	2
GO:0018393	internal peptidyl-lysine acetylation	0.0265784	5
GO:0008202	steroid metabolic process	0.0271048	7
GO:0000910	cytokinesis	0.027117	5
GO:0006475	internal protein amino acid acetylation	0.0276625	5
GO:0035521	monoubiquitinated histone deubiquitination	0.0278472	2
GO:0035522	monoubiquitinated histone H2A deubiquitination	0.0278472	2
GO:0150076	neuroinflammatory response	0.0280986	3
GO:0046486	glycerolipid metabolic process	0.0281528	8
GO:0046394	carboxylic acid biosynthetic process	0.0283063	7
GO:0006304	DNA modification	0.0285162	4
GO:0051302	regulation of cell division	0.0287745	5
GO:0002381	immunoglobulin production involved in immunoglobulin-mediated immune response	0.0290976	3
GO:0050766	positive regulation of phagocytosis	0.0290976	3
GO:0070988	demethylation	0.0290976	3
GO:0016053	organic acid biosynthetic process	0.0291271	7
GO:0019886	antigen processing and presentation of exogenous peptide antigen via MHC class II	0.0296629	2
GO:0071480	cellular response to gamma radiation	0.0296629	2
GO:0051568	histone H3-K4 methylation	0.0301153	3
GO:0071479	cellular response to ionizing radiation	0.0301153	3
GO:0090068	positive regulation of cell cycle process	0.0303848	6
GO:0032543	mitochondrial translation	0.0306867	4
GO:0015807	L-amino acid transport	0.0311515	3
GO:0021536	diencephalon development	0.0311515	3
GO:0042273	ribosomal large subunit biogenesis	0.0311515	3
GO:0015980	energy derivation by oxidation of organic compounds	0.0312494	7
GO:0006099	tricarboxylic acid cycle	0.0315245	2
GO:0015012	heparan sulfate proteoglycan biosynthetic process	0.0315245	2
GO:0035601	protein deacylation	0.0321866	4
GO:1901616	organic hydroxy compound catabolic process	0.0322063	3
GO:0018394	peptidyl-lysine acetylation	0.0328877	5
GO:1902475	L-alpha-amino acid transmembrane transport	0.0332797	3
GO:1903533	regulation of protein targeting	0.0332797	3
GO:0006516	glycoprotein catabolic process	0.0334311	2
GO:0006613	cotranslational protein targeting to membrane	0.0334311	2
GO:0043304	regulation of mast cell degranulation	0.0334311	2
GO:1903955	positive regulation of protein targeting to mitochondrion	0.0334311	2
GO:0032388	positive regulation of intracellular transport	0.0341268	5
GO:0006305	DNA alkylation	0.0343715	3
GO:0006306	DNA methylation	0.0343715	3
GO:0098732	macromolecule deacylation	0.0353134	4
GO:0000096	sulfur amino acid metabolic process	0.0353816	2
GO:0006654	phosphatidic acid biosynthetic process	0.0353816	2
GO:0060795	cell fate commitment involved in formation of primary germ layer	0.0353816	2
GO:0002495	antigen processing and presentation of peptide antigen via MHC class II	0.0373752	2
GO:0006891	intra-Golgi vesicle-mediated transport	0.0373752	2
GO:0009156	ribonucleoside monophosphate biosynthetic process	0.0373752	2
GO:0021799	cerebral cortex radially oriented cell migration	0.0373752	2
GO:0033006	regulation of mast cell activation involved in immune response	0.0373752	2
GO:0035520	monoubiquitinated protein deubiquitination	0.0373752	2
GO:1901605	alpha-amino acid metabolic process	0.0380169	5
GO:0043414	macromolecule methylation	0.0382333	7
GO:0006096	glycolytic process	0.0389224	3
GO:0061912	selective autophagy	0.0389224	3
GO:0090075	relaxation of muscle	0.0394109	2
GO:0006757	ATP generation from ADP	0.0401058	3
GO:0045861	negative regulation of proteolysis	0.0402558	7
GO:0045727	positive regulation of translation	0.0403232	4
GO:0000423	mitophagy	0.0414878	2
GO:0002504	antigen processing and presentation of peptide or polysaccharide antigen via MHC class II	0.0414878	2
GO:0031646	positive regulation of nervous system process	0.0414878	2
GO:0032228	regulation of synaptic transmission, GABAergic	0.0414878	2
GO:1903749	positive regulation of establishment of protein localization to mitochondrion	0.0414878	2
GO:0032435	negative regulation of proteasomal ubiquitin-dependent protein catabolic process	0.043605	2
GO:0035510	DNA dealkylation	0.043605	2
GO:0046473	phosphatidic acid metabolic process	0.043605	2
GO:0071312	cellular response to alkaloid	0.043605	2
GO:0048145	regulation of fibroblast proliferation	0.0437641	3
GO:0051656	establishment of organelle localization	0.0442948	8
GO:0040036	regulation of fibroblast growth factor receptor signaling pathway	0.0457616	2
GO:0045652	regulation of megakaryocyte differentiation	0.0457616	2
GO:0034599	cellular response to oxidative stress	0.0461802	6
GO:0006520	cellular amino acid metabolic process	0.0468234	6
GO:0044273	sulfur compound catabolic process	0.0479569	2
GO:0051569	regulation of histone H3-K4 methylation	0.0479569	2
GO:0002377	immunoglobulin production	0.0481146	5
GO:0002449	lymphocyte mediated immunity	0.0484585	7
GO:0030902	hindbrain development	0.0495263	4

## Sheet: Sheet4
sTable 4	Significantly enriched biological pathways for BMI and IDP 170
ID	Description	pvalue	Count
GO:0016052	carbohydrate catabolic process	8.94598e-06	9
GO:0008210	estrogen metabolic process	2.15974e-05	5
GO:2000425	regulation of apoptotic cell clearance	7.49187e-05	3
GO:0006703	estrogen biosynthetic process	0.000102353	3
GO:0120178	steroid hormone biosynthetic process	0.000440687	4
GO:0006790	sulfur compound metabolic process	0.000791694	10
GO:0006096	glycolytic process	0.000799903	5
GO:0006757	ATP generation from ADP	0.000844609	5
GO:0006890	retrograde vesicle-mediated transport, Golgi to endoplasmic reticulum	0.0011749	4
GO:0046031	ADP metabolic process	0.00127234	5
GO:0042178	xenobiotic catabolic process	0.00146496	3
GO:0034754	cellular hormone metabolic process	0.00150054	6
GO:0006165	nucleoside diphosphate phosphorylation	0.00184226	5
GO:0046939	nucleotide phosphorylation	0.00200994	5
GO:0042759	long-chain fatty acid biosynthetic process	0.00201975	3
GO:0009135	purine nucleoside diphosphate metabolic process	0.0021885	5
GO:0009179	purine ribonucleoside diphosphate metabolic process	0.0021885	5
GO:0006605	protein targeting	0.00226147	9
GO:0006090	pyruvate metabolic process	0.00257993	5
GO:0043304	regulation of mast cell degranulation	0.00268967	3
GO:0042446	hormone biosynthetic process	0.00295334	4
GO:0033006	regulation of mast cell activation involved in immune response	0.00320386	3
GO:0009185	ribonucleoside diphosphate metabolic process	0.00325898	5
GO:0090075	relaxation of muscle	0.00348197	3
GO:0006805	xenobiotic metabolic process	0.00377777	5
GO:0043462	regulation of ATP-dependent activity	0.0038167	4
GO:1903564	regulation of protein localization to cilium	0.00395528	2
GO:1903826	L-arginine transmembrane transport	0.00395528	2
GO:0071479	cellular response to ionizing radiation	0.00420526	4
GO:0006068	ethanol catabolic process	0.00471922	2
GO:0051656	establishment of organelle localization	0.00512329	10
GO:0007144	female meiosis I	0.00554541	2
GO:0009132	nucleoside diphosphate metabolic process	0.00606131	5
GO:0060628	regulation of ER to Golgi vesicle-mediated transport	0.00643273	2
GO:0033003	regulation of mast cell activation	0.00708436	3
GO:0010457	centriole-centriole cohesion	0.00738006	2
GO:0033008	positive regulation of mast cell activation involved in immune response	0.00738006	2
GO:0034310	primary alcohol catabolic process	0.00738006	2
GO:0043306	positive regulation of mast cell degranulation	0.00738006	2
GO:0045047	protein targeting to ER	0.00753073	3
GO:0008202	steroid metabolic process	0.00757074	8
GO:0046394	carboxylic acid biosynthetic process	0.00798299	8
GO:0006110	regulation of glycolytic process	0.00799337	3
GO:0045995	regulation of embryonic development	0.00799539	4
GO:0016053	organic acid biosynthetic process	0.00826706	8
GO:0002399	MHC class II protein complex assembly	0.0083863	2
GO:0002503	peptide antigen assembly with MHC class II protein complex	0.0083863	2
GO:0014819	regulation of skeletal muscle contraction	0.0083863	2
GO:0044804	autophagy of nucleus	0.0083863	2
GO:0080009	mRNA methylation	0.0083863	2
GO:0045727	positive regulation of translation	0.00843238	5
GO:0031641	regulation of myelination	0.00847242	3
GO:0007029	endoplasmic reticulum organization	0.00895477	4
GO:0043300	regulation of leukocyte degranulation	0.00896801	3
GO:0006163	purine nucleotide metabolic process	0.00911506	10
GO:1900542	regulation of purine nucleotide metabolic process	0.00929052	4
GO:0071816	tail-anchored membrane protein insertion into ER membrane	0.00945036	2
GO:1990822	basic amino acid transmembrane transport	0.00945036	2
GO:0072599	establishment of protein localization to endoplasmic reticulum	0.00948025	3
GO:0090150	establishment of protein localization to membrane	0.00966092	7
GO:0043277	apoptotic cell clearance	0.0100092	3
GO:1903307	positive regulation of regulated secretory pathway	0.0100092	3
GO:0043543	protein acylation	0.0100344	7
GO:0043303	mast cell degranulation	0.0105551	3
GO:0003159	morphogenesis of an endothelium	0.0105712	2
GO:0015802	basic amino acid transport	0.0105712	2
GO:0031643	positive regulation of myelination	0.0105712	2
GO:0061154	endothelial tube morphogenesis	0.0105712	2
GO:0071786	endoplasmic reticulum tubular network organization	0.0105712	2
GO:0062197	cellular response to chemical stress	0.0109979	8
GO:0006140	regulation of nucleotide metabolic process	0.0110922	4
GO:0043414	macromolecule methylation	0.0115418	8
GO:0016064	immunoglobulin mediated immune response	0.0115958	6
GO:0002279	mast cell activation involved in immune response	0.0116978	3
GO:0046164	alcohol catabolic process	0.0116978	3
GO:0002544	chronic inflammatory response	0.0117477	2
GO:0090043	regulation of tubulin deacetylation	0.0117477	2
GO:0046034	ATP metabolic process	0.0120948	6
GO:0002448	mast cell mediated immunity	0.0122948	3
GO:0045861	negative regulation of proteolysis	0.0122977	8
GO:0019724	B cell mediated immunity	0.0123499	6
GO:0043470	regulation of carbohydrate catabolic process	0.0129089	3
GO:0002396	MHC protein complex assembly	0.0129788	2
GO:0002501	peptide antigen assembly with MHC protein complex	0.0129788	2
GO:0006491	N-glycan processing	0.0129788	2
GO:0006749	glutathione metabolic process	0.0135404	3
GO:0006067	ethanol metabolic process	0.0142635	2
GO:0007130	synaptonemal complex assembly	0.0142635	2
GO:0033005	positive regulation of mast cell activation	0.0142635	2
GO:0034035	purine ribonucleoside bisphosphate metabolic process	0.0142635	2
GO:0050427	3'-phosphoadenosine 5'-phosphosulfate metabolic process	0.0142635	2
GO:0006633	fatty acid biosynthetic process	0.0146098	5
GO:0002886	regulation of myeloid leukocyte mediated immunity	0.015539	3
GO:0090042	tubulin deacetylation	0.0156009	2
GO:0097193	intrinsic apoptotic signaling pathway	0.0158975	7
GO:0090311	regulation of protein deacetylation	0.0162402	3
GO:0051054	positive regulation of DNA metabolic process	0.0167033	7
GO:0034250	positive regulation of cellular amide metabolic process	0.0168162	5
GO:0009150	purine ribonucleotide metabolic process	0.0168228	9
GO:0045048	protein insertion into ER membrane	0.0169898	2
GO:0002460	adaptive immune response based on somatic recombination of immune receptors built from immunoglobulin superfamily domains	0.0173684	8
GO:0070059	intrinsic apoptotic signaling pathway in response to endoplasmic reticulum stress	0.0176951	3
GO:0051923	sulfation	0.0184293	2
GO:0070193	synaptonemal complex organization	0.0184293	2
GO:0048002	antigen processing and presentation of peptide antigen	0.0184489	3
GO:0042445	hormone metabolic process	0.0193108	6
GO:1905037	autophagosome organization	0.0193814	4
GO:0051099	positive regulation of binding	0.0196578	5
GO:0009205	purine ribonucleoside triphosphate metabolic process	0.0196636	6
GO:0043302	positive regulation of leukocyte degranulation	0.0199184	2
GO:2000679	positive regulation of transcription regulatory region DNA binding	0.0199184	2
GO:0006694	steroid biosynthetic process	0.0200879	5
GO:0002443	leukocyte mediated immunity	0.0206083	9
GO:0045576	mast cell activation	0.0208162	3
GO:0009259	ribonucleotide metabolic process	0.0213815	9
GO:0032259	methylation	0.0213971	8
GO:0009144	purine nucleoside triphosphate metabolic process	0.0214932	6
GO:2000278	regulation of DNA biosynthetic process	0.0216284	4
GO:0048017	inositol lipid-mediated signaling	0.0218697	5
GO:0006476	protein deacetylation	0.022214	4
GO:0009199	ribonucleoside triphosphate metabolic process	0.0222562	6
GO:0071466	cellular response to xenobiotic stimulus	0.0223307	5
GO:0042133	neurotransmitter metabolic process	0.0230417	2
GO:0042537	benzene-containing compound metabolic process	0.0230417	2
GO:0002253	activation of immune response	0.0234878	8
GO:0018393	internal peptidyl-lysine acetylation	0.0237515	5
GO:0019693	ribose phosphate metabolic process	0.0238266	9
GO:0000910	cytokinesis	0.0242377	5
GO:0033865	nucleoside bisphosphate metabolic process	0.0246529	4
GO:0033875	ribonucleoside bisphosphate metabolic process	0.0246529	4
GO:0034032	purine nucleoside bisphosphate metabolic process	0.0246529	4
GO:0000470	maturation of LSU-rRNA	0.024674	2
GO:0034063	stress granule assembly	0.024674	2
GO:0060765	regulation of androgen receptor signaling pathway	0.024674	2
GO:0006475	internal protein amino acid acetylation	0.0247304	5
GO:0033143	regulation of intracellular steroid hormone receptor signaling pathway	0.0251152	3
GO:0071478	cellular response to radiation	0.0252294	5
GO:0006304	DNA modification	0.0259306	4
GO:1903578	regulation of ATP metabolic process	0.026028	3
GO:0008654	phospholipid biosynthetic process	0.0263464	6
GO:0035521	monoubiquitinated histone deubiquitination	0.0263521	2
GO:0035522	monoubiquitinated histone H2A deubiquitination	0.0263521	2
GO:0009895	negative regulation of catabolic process	0.0267864	7
GO:0002381	immunoglobulin production involved in immunoglobulin-mediated immune response	0.0269584	3
GO:0050766	positive regulation of phagocytosis	0.0269584	3
GO:0034976	response to endoplasmic reticulum stress	0.0272206	6
GO:0007127	meiosis I	0.0279208	4
GO:0071214	cellular response to abiotic stimulus	0.0279426	7
GO:0104004	cellular response to environmental stimulus	0.0279426	7
GO:0016556	mRNA modification	0.0280751	2
GO:0019886	antigen processing and presentation of exogenous peptide antigen via MHC class II	0.0280751	2
GO:0071480	cellular response to gamma radiation	0.0280751	2
GO:0015807	L-amino acid transport	0.0288721	3
GO:0021536	diencephalon development	0.0288721	3
GO:0042273	ribosomal large subunit biogenesis	0.0288721	3
GO:0018205	peptidyl-lysine modification	0.0291571	8
GO:0035601	protein deacylation	0.0292969	4
GO:0018394	peptidyl-lysine acetylation	0.0294553	5
GO:0006099	tricarboxylic acid cycle	0.0298421	2
GO:0015012	heparan sulfate proteoglycan biosynthetic process	0.0298421	2
GO:1901616	organic hydroxy compound catabolic process	0.0298553	3
GO:0009141	nucleoside triphosphate metabolic process	0.0299578	6
GO:0006612	protein targeting to membrane	0.0299999	4
GO:0043467	regulation of generation of precursor metabolites and energy	0.0299999	4
GO:0032388	positive regulation of intracellular transport	0.0305774	5
GO:0043966	histone H3 acetylation	0.0308561	3
GO:0070972	protein localization to endoplasmic reticulum	0.0308561	3
GO:1902475	L-alpha-amino acid transmembrane transport	0.0308561	3
GO:1903533	regulation of protein targeting	0.0308561	3
GO:0006516	glycoprotein catabolic process	0.0316523	2
GO:1903955	positive regulation of protein targeting to mitochondrion	0.0316523	2
GO:0006305	DNA alkylation	0.0318743	3
GO:0006306	DNA methylation	0.0318743	3
GO:0043299	leukocyte degranulation	0.0318743	3
GO:0061982	meiosis I cell cycle process	0.0321682	4
GO:0098732	macromolecule deacylation	0.0321682	4
GO:0006654	phosphatidic acid biosynthetic process	0.0335047	2
GO:0007143	female meiotic nuclear division	0.0335047	2
GO:0060795	cell fate commitment involved in formation of primary germ layer	0.0335047	2
GO:0002495	antigen processing and presentation of peptide antigen via MHC class II	0.0353985	2
GO:0006891	intra-Golgi vesicle-mediated transport	0.0353985	2
GO:0035520	monoubiquitinated protein deubiquitination	0.0353985	2
GO:0010212	response to ionizing radiation	0.0367747	4
GO:0032418	lysosome localization	0.0372264	3
GO:1990849	vacuolar localization	0.0372264	3
GO:0007033	vacuole organization	0.0391849	5
GO:0002504	antigen processing and presentation of peptide or polysaccharide antigen via MHC class II	0.0393068	2
GO:0031646	positive regulation of nervous system process	0.0393068	2
GO:0032228	regulation of synaptic transmission, GABAergic	0.0393068	2
GO:1903749	positive regulation of establishment of protein localization to mitochondrion	0.0393068	2
GO:0042176	regulation of protein catabolic process	0.0394046	7
GO:0032092	positive regulation of protein binding	0.0394881	3
GO:0045921	positive regulation of exocytosis	0.0394881	3
GO:0046474	glycerophospholipid biosynthetic process	0.0398508	5
GO:0048145	regulation of fibroblast proliferation	0.0406446	3
GO:0044272	sulfur compound biosynthetic process	0.0408893	4
GO:0001941	postsynaptic membrane organization	0.0413197	2
GO:0006734	NADH metabolic process	0.0413197	2
GO:0009225	nucleotide-sugar metabolic process	0.0413197	2
GO:0032435	negative regulation of proteasomal ubiquitin-dependent protein catabolic process	0.0413197	2
GO:0033144	negative regulation of intracellular steroid hormone receptor signaling pathway	0.0413197	2
GO:0035510	DNA dealkylation	0.0413197	2
GO:0046473	phosphatidic acid metabolic process	0.0413197	2
GO:0071312	cellular response to alkaloid	0.0413197	2
GO:0002449	lymphocyte mediated immunity	0.0424301	7
GO:0072330	monocarboxylic acid biosynthetic process	0.0425831	5
GO:0040036	regulation of fibroblast growth factor receptor signaling pathway	0.0433706	2
GO:0001510	RNA methylation	0.0442159	3
GO:0030902	hindbrain development	0.0452553	4
GO:0051346	negative regulation of hydrolase activity	0.045603	7
GO:0048193	Golgi vesicle transport	0.0469576	6
GO:0002478	antigen processing and presentation of exogenous peptide antigen	0.0475834	2
GO:0030201	heparan sulfate proteoglycan metabolic process	0.0475834	2
GO:0090316	positive regulation of intracellular protein transport	0.0489288	4
GO:0006418	tRNA aminoacylation for protein translation	0.0497436	2

## Sheet: Sheet5
sTable 5	Significantly enriched biological pathways for BMI and IDP 187
ID	Description	pvalue	Count
GO:1990928	response to amino acid starvation	0.000535175	4
GO:0010508	positive regulation of autophagy	0.000689152	6
GO:0030316	osteoclast differentiation	0.000860589	5
GO:0046339	diacylglycerol metabolic process	0.000893724	3
GO:2000001	regulation of DNA damage checkpoint	0.000893724	3
GO:0006520	cellular amino acid metabolic process	0.00135642	8
GO:1904377	positive regulation of protein localization to cell periphery	0.00149918	4
GO:0016239	positive regulation of macroautophagy	0.00227224	4
GO:0006644	phospholipid metabolic process	0.00236245	9
GO:0015807	L-amino acid transport	0.00238497	4
GO:1901568	fatty acid derivative metabolic process	0.00262187	4
GO:1902475	L-alpha-amino acid transmembrane transport	0.00262187	4
GO:0002369	T cell cytokine production	0.00271912	3
GO:0002724	regulation of T cell cytokine production	0.00271912	3
GO:0006686	sphingomyelin biosynthetic process	0.00282702	2
GO:0006703	estrogen biosynthetic process	0.00282702	2
GO:0015810	aspartate transmembrane transport	0.00282702	2
GO:0044848	biological phase	0.00282702	2
GO:0060439	trachea morphogenesis	0.00282702	2
GO:0070778	L-aspartate transmembrane transport	0.00282702	2
GO:0072584	caveolin-mediated endocytosis	0.00282702	2
GO:0072697	protein localization to cell cortex	0.00282702	2
GO:1903826	L-arginine transmembrane transport	0.00282702	2
GO:0046394	carboxylic acid biosynthetic process	0.00286968	8
GO:0016053	organic acid biosynthetic process	0.00297869	8
GO:0008654	phospholipid biosynthetic process	0.0030802	7
GO:0030099	myeloid cell differentiation	0.00319154	9
GO:0061912	selective autophagy	0.00328375	4
GO:0051798	positive regulation of hair follicle development	0.00337611	2
GO:1901748	leukotriene D4 metabolic process	0.00337611	2
GO:0061430	bone trabecula morphogenesis	0.00397078	2
GO:1901605	alpha-amino acid metabolic process	0.00411815	6
GO:0061383	trabecula morphogenesis	0.00498115	3
GO:0009066	aspartate family amino acid metabolic process	0.00528496	3
GO:0048538	thymus development	0.00528496	3
GO:1901976	regulation of cell cycle checkpoint	0.00528496	3
GO:0048820	hair follicle maturation	0.00529408	2
GO:0034198	cellular response to amino acid starvation	0.00559971	3
GO:0016052	carbohydrate catabolic process	0.00579588	5
GO:1901570	fatty acid derivative biosynthetic process	0.00592547	3
GO:0002683	negative regulation of immune system process	0.00602222	9
GO:0016241	regulation of macroautophagy	0.00661251	5
GO:0009084	glutamine family amino acid biosynthetic process	0.00679149	2
GO:0019885	antigen processing and presentation of endogenous peptide antigen via MHC class I	0.00679149	2
GO:1990822	basic amino acid transmembrane transport	0.00679149	2
GO:0032210	regulation of telomere maintenance via telomerase	0.00696991	3
GO:0003333	amino acid transmembrane transport	0.00730152	4
GO:1902882	regulation of response to oxidative stress	0.00730152	4
GO:0042149	cellular response to glucose starvation	0.00734074	3
GO:0060348	bone development	0.00758897	6
GO:0015802	basic amino acid transport	0.00760383	2
GO:2000641	regulation of early endosome to late endosome transport	0.00760383	2
GO:2001252	positive regulation of chromosome organization	0.00780038	4
GO:0043470	regulation of carbohydrate catabolic process	0.00811693	3
GO:0006650	glycerophospholipid metabolic process	0.00822278	7
GO:0002483	antigen processing and presentation of endogenous peptide antigen	0.00845771	2
GO:0006684	sphingomyelin metabolic process	0.00845771	2
GO:0045953	negative regulation of natural killer cell mediated cytotoxicity	0.00845771	2
GO:0051797	regulation of hair follicle development	0.00845771	2
GO:0060438	trachea development	0.00845771	2
GO:1901978	positive regulation of cell cycle checkpoint	0.00845771	2
GO:0002716	negative regulation of natural killer cell mediated immunity	0.00935248	2
GO:0046486	glycerolipid metabolic process	0.0094239	8
GO:0002711	positive regulation of T cell mediated immunity	0.00980955	3
GO:0009144	purine nucleoside triphosphate metabolic process	0.00995236	6
GO:1904356	regulation of telomere maintenance via telomere lengthening	0.0102623	3
GO:0071695	anatomical structure maturation	0.0105201	6
GO:0042770	signal transduction in response to DNA damage	0.0109299	5
GO:0002718	regulation of cytokine production involved in immune response	0.0112667	4
GO:0002367	cytokine production involved in immune response	0.0119265	4
GO:0006109	regulation of carbohydrate metabolic process	0.0121874	5
GO:0000077	DNA damage checkpoint signaling	0.0122656	4
GO:0032355	response to estradiol	0.0122656	4
GO:0002698	negative regulation of immune effector process	0.0126107	4
GO:1904375	regulation of protein localization to cell periphery	0.0136833	4
GO:0010506	regulation of autophagy	0.0137612	7
GO:0045670	regulation of osteoclast differentiation	0.0137697	3
GO:0046503	glycerolipid catabolic process	0.0137697	3
GO:0006690	icosanoid metabolic process	0.0140532	4
GO:0009141	nucleoside triphosphate metabolic process	0.0141784	6
GO:0007004	telomere maintenance via telomerase	0.0143196	3
GO:0001911	negative regulation of leukocyte mediated cytotoxicity	0.0144177	2
GO:0043302	positive regulation of leukocyte degranulation	0.0144177	2
GO:1904262	negative regulation of TORC1 signaling	0.0144177	2
GO:0043627	response to estrogen	0.0148819	3
GO:0031570	DNA integrity checkpoint signaling	0.0152012	4
GO:1901607	alpha-amino acid biosynthetic process	0.0154565	3
GO:0002726	positive regulation of T cell cytokine production	0.0155447	2
GO:0019883	antigen processing and presentation of endogenous antigen	0.0155447	2
GO:0043931	ossification involved in bone maturation	0.0155447	2
GO:0060343	trabecula formation	0.0155447	2
GO:0016311	dephosphorylation	0.0165455	7
GO:1903578	regulation of ATP metabolic process	0.0166428	3
GO:0042133	neurotransmitter metabolic process	0.0167083	2
GO:0051291	protein heterooligomerization	0.0167083	2
GO:0070269	pyroptosis	0.0167083	2
GO:0043467	regulation of generation of precursor metabolites and energy	0.0172427	4
GO:0007204	positive regulation of cytosolic calcium ion concentration	0.0178566	5
GO:0006278	RNA-templated DNA biosynthetic process	0.0178789	3
GO:0031342	negative regulation of cell killing	0.0179079	2
GO:0031445	regulation of heterochromatin formation	0.0179079	2
GO:0042634	regulation of hair cycle	0.0179079	2
GO:0046337	phosphatidylethanolamine metabolic process	0.0179079	2
GO:0120261	regulation of heterochromatin organization	0.0179079	2
GO:1903649	regulation of cytoplasmic transport	0.0179079	2
GO:1903829	positive regulation of protein localization	0.0184888	8
GO:0015740	C4-dicarboxylate transport	0.0191428	2
GO:0015813	L-glutamate transmembrane transport	0.0191428	2
GO:0051938	L-glutamate import	0.0191428	2
GO:0070977	bone maturation	0.0191428	2
GO:0045824	negative regulation of innate immune response	0.0191648	3
GO:0046470	phosphatidylcholine metabolic process	0.0191648	3
GO:0009064	glutamine family amino acid metabolic process	0.0198266	3
GO:0042594	response to starvation	0.0199563	5
GO:0016051	carbohydrate biosynthetic process	0.0203214	5
GO:0002474	antigen processing and presentation of peptide antigen via MHC class I	0.0204126	2
GO:0043094	cellular metabolic compound salvage	0.0204126	2
GO:0070498	interleukin-1-mediated signaling pathway	0.0204126	2
GO:0002720	positive regulation of cytokine production involved in immune response	0.0205008	3
GO:0008652	cellular amino acid biosynthetic process	0.0205008	3
GO:0045637	regulation of myeloid cell differentiation	0.0210645	5
GO:0046474	glycerophospholipid biosynthetic process	0.0210645	5
GO:0001916	positive regulation of T cell mediated cytotoxicity	0.0217166	2
GO:0010833	telomere maintenance via telomere lengthening	0.0218868	3
GO:0044773	mitotic DNA damage checkpoint signaling	0.0218868	3
GO:0046034	ATP metabolic process	0.0222121	5
GO:0002573	myeloid leukocyte differentiation	0.0226035	5
GO:0035115	embryonic forelimb morphogenesis	0.0230544	2
GO:0045671	negative regulation of osteoclast differentiation	0.0230544	2
GO:0140718	facultative heterochromatin formation	0.0230544	2
GO:1903955	positive regulation of protein targeting to mitochondrion	0.0230544	2
GO:0006094	gluconeogenesis	0.0233229	3
GO:0006096	glycolytic process	0.0233229	3
GO:0031507	heterochromatin formation	0.0233229	3
GO:0006865	amino acid transport	0.0233248	4
GO:0044272	sulfur compound biosynthetic process	0.02384	4
GO:0006757	ATP generation from ADP	0.0240597	3
GO:0010921	regulation of phosphatase activity	0.0240597	3
GO:0006654	phosphatidic acid biosynthetic process	0.0244252	2
GO:0043171	peptide catabolic process	0.0244252	2
GO:0048799	animal organ maturation	0.0244252	2
GO:0060795	cell fate commitment involved in formation of primary germ layer	0.0244252	2
GO:0044774	mitotic DNA integrity checkpoint signaling	0.024809	3
GO:0021700	developmental maturation	0.0250311	6
GO:0019319	hexose biosynthetic process	0.0255709	3
GO:0009954	proximal/distal pattern formation	0.0258286	2
GO:0032212	positive regulation of telomere maintenance via telomerase	0.0258286	2
GO:0051973	positive regulation of telomerase activity	0.0258286	2
GO:1905508	protein localization to microtubule organizing center	0.0258286	2
GO:0019318	hexose metabolic process	0.0272066	5
GO:0002719	negative regulation of cytokine production involved in immune response	0.0272641	2
GO:0006691	leukotriene metabolic process	0.0272641	2
GO:1905039	carboxylic acid transmembrane transport	0.0276402	4
GO:0002709	regulation of T cell mediated immunity	0.0279314	3
GO:1903825	organic acid transmembrane transport	0.0282109	4
GO:0019932	second-messenger-mediated signaling	0.0287143	6
GO:0031646	positive regulation of nervous system process	0.028731	2
GO:0032228	regulation of synaptic transmission, GABAergic	0.028731	2
GO:1903749	positive regulation of establishment of protein localization to mitochondrion	0.028731	2
GO:0046364	monosaccharide biosynthetic process	0.0287432	3
GO:0070098	chemokine-mediated signaling pathway	0.0287432	3
GO:0001942	hair follicle development	0.0295675	3
GO:0070828	heterochromatin organization	0.0295675	3
GO:0016236	macroautophagy	0.0298854	6
GO:0009225	nucleotide-sugar metabolic process	0.0302289	2
GO:0010923	negative regulation of phosphatase activity	0.0302289	2
GO:0046473	phosphatidic acid metabolic process	0.0302289	2
GO:1904358	positive regulation of telomere maintenance via telomere lengthening	0.0302289	2
GO:0046031	ADP metabolic process	0.0304041	3
GO:0045814	negative regulation of gene expression, epigenetic	0.0312532	3
GO:0072337	modified amino acid transport	0.0317572	2
GO:0022404	molting cycle process	0.0321147	3
GO:0022405	hair cycle process	0.0321147	3
GO:1900542	regulation of purine nucleotide metabolic process	0.0321147	3
GO:0006354	DNA-templated transcription elongation	0.0328662	5
GO:0045638	negative regulation of myeloid cell differentiation	0.0329885	3
GO:0098773	skin epidermis development	0.0329885	3
GO:0006633	fatty acid biosynthetic process	0.0330296	4
GO:0008210	estrogen metabolic process	0.0333154	2
GO:0035136	forelimb morphogenesis	0.0333154	2
GO:0044273	sulfur compound catabolic process	0.0333154	2
GO:0009205	purine ribonucleoside triphosphate metabolic process	0.0333685	5
GO:0002478	antigen processing and presentation of exogenous peptide antigen	0.0349031	2
GO:0016233	telomere capping	0.0349031	2
GO:0051294	establishment of spindle orientation	0.0349031	2
GO:0045930	negative regulation of mitotic cell cycle	0.0354257	5
GO:1990868	response to chemokine	0.0356839	3
GO:1990869	cellular response to chemokine	0.0356839	3
GO:0005996	monosaccharide metabolic process	0.0364831	5
GO:0001914	regulation of T cell mediated cytotoxicity	0.0365196	2
GO:0006040	amino sugar metabolic process	0.0365196	2
GO:0006418	tRNA aminoacylation for protein translation	0.0365196	2
GO:0046461	neutral lipid catabolic process	0.0365196	2
GO:0046464	acylglycerol catabolic process	0.0365196	2
GO:0120178	steroid hormone biosynthetic process	0.0365196	2
GO:0006140	regulation of nucleotide metabolic process	0.0366069	3
GO:0015980	energy derivation by oxidation of organic compounds	0.0366616	6
GO:0009199	ribonucleoside triphosphate metabolic process	0.0370191	5
GO:0006165	nucleoside diphosphate phosphorylation	0.0375421	3
GO:0019080	viral gene expression	0.0375421	3
GO:0016482	cytosolic transport	0.0376174	4
GO:0016042	lipid catabolic process	0.0380334	6
GO:0032386	regulation of intracellular transport	0.0380334	6
GO:0019320	hexose catabolic process	0.0381644	2
GO:0045022	early endosome to late endosome transport	0.0381644	2
GO:0032204	regulation of telomere maintenance	0.0384895	3
GO:0033044	regulation of chromosome organization	0.038656	5
GO:0006790	sulfur compound metabolic process	0.038966	6
GO:0046939	nucleotide phosphorylation	0.0394491	3
GO:0055088	lipid homeostasis	0.0396904	4
GO:0045017	glycerolipid biosynthetic process	0.0397716	5
GO:1902275	regulation of chromatin organization	0.0398372	2
GO:0009267	cellular response to starvation	0.0403956	4
GO:0009135	purine nucleoside diphosphate metabolic process	0.0414045	3
GO:0009179	purine ribonucleoside diphosphate metabolic process	0.0414045	3
GO:0032784	regulation of DNA-templated transcription elongation	0.0414045	3
GO:0000578	embryonic axis specification	0.0415373	2
GO:0043039	tRNA aminoacylation	0.0415373	2
GO:0044058	regulation of digestive system process	0.0415373	2
GO:1903214	regulation of protein targeting to mitochondrion	0.0415373	2
GO:0043038	amino acid activation	0.0432644	2
GO:0098927	vesicle-mediated transport between endosomal compartments	0.0432644	2
GO:0048771	tissue remodeling	0.0432878	4
GO:0006470	protein dephosphorylation	0.04383	5
GO:0046365	monosaccharide catabolic process	0.0450178	2
GO:0006090	pyruvate metabolic process	0.0454594	3
GO:0002701	negative regulation of production of molecular mediator of immune response	0.0467973	2
GO:0006110	regulation of glycolytic process	0.0467973	2
GO:0034314	Arp2/3 complex-mediated actin nucleation	0.0467973	2
GO:0042269	regulation of natural killer cell mediated cytotoxicity	0.0467973	2
GO:0051972	regulation of telomerase activity	0.0467973	2
GO:0009150	purine ribonucleotide metabolic process	0.0473447	7
GO:0032200	telomere organization	0.0478399	4
GO:0051924	regulation of calcium ion transport	0.048129	5
GO:0031641	regulation of myelination	0.0486021	2
GO:0035305	negative regulation of dephosphorylation	0.0486021	2
GO:1903432	regulation of TORC1 signaling	0.0486021	2
GO:0000075	cell cycle checkpoint signaling	0.0486234	4
GO:0070663	regulation of leukocyte proliferation	0.0487629	5
GO:0002700	regulation of production of molecular mediator of immune response	0.0494141	4

## Sheet: Sheet6
sTable 6	Significantly enriched biological pathways for BMI and IDP 648
ID	Description	pvalue	Count
GO:0007127	meiosis I	0.00022789	7
GO:0061982	meiosis I cell cycle process	0.000299769	7
GO:0006790	sulfur compound metabolic process	0.000337728	11
GO:0016052	carbohydrate catabolic process	0.000630099	7
GO:0007130	synaptonemal complex assembly	0.000932763	3
GO:0090026	positive regulation of monocyte chemotaxis	0.000932763	3
GO:0070193	synaptonemal complex organization	0.00139068	3
GO:0031579	membrane raft organization	0.00156957	3
GO:0042178	xenobiotic catabolic process	0.00176223	3
GO:0050879	multicellular organismal movement	0.00195325	4
GO:0050881	musculoskeletal movement	0.00195325	4
GO:0006497	protein lipidation	0.00204082	5
GO:0140013	meiotic nuclear division	0.00230627	7
GO:0042759	long-chain fatty acid biosynthetic process	0.00242647	3
GO:0090025	regulation of monocyte chemotaxis	0.00242647	3
GO:0042158	lipoprotein biosynthetic process	0.00254813	5
GO:0046939	nucleotide phosphorylation	0.00265964	5
GO:0019886	antigen processing and presentation of exogenous peptide antigen via MHC class II	0.00267777	3
GO:0070059	intrinsic apoptotic signaling pathway in response to endoplasmic reticulum stress	0.00282101	4
GO:0006506	GPI anchor biosynthetic process	0.00294456	3
GO:0006664	glycolipid metabolic process	0.0030154	5
GO:1903509	liposaccharide metabolic process	0.00314127	5
GO:0006505	GPI anchor metabolic process	0.00322713	3
GO:0016125	sterol metabolic process	0.0032286	6
GO:0002676	regulation of chronic inflammatory response	0.0036931	2
GO:1903046	meiotic cell cycle process	0.00377147	7
GO:0002495	antigen processing and presentation of peptide antigen via MHC class II	0.00384078	3
GO:0090075	relaxation of muscle	0.0041724	3
GO:0044857	plasma membrane raft organization	0.00448625	2
GO:0002504	antigen processing and presentation of peptide or polysaccharide antigen via MHC class II	0.00452089	3
GO:0071711	basement membrane organization	0.00452089	3
GO:0071677	positive regulation of mononuclear cell migration	0.00479768	4
GO:0006805	xenobiotic metabolic process	0.00496175	5
GO:0051321	meiotic cell cycle	0.00533254	8
GO:0006068	ethanol catabolic process	0.00535068	2
GO:0071675	regulation of mononuclear cell migration	0.00590497	5
GO:0002685	regulation of leukocyte migration	0.00599296	7
GO:0002478	antigen processing and presentation of exogenous peptide antigen	0.00608828	3
GO:1901136	carbohydrate derivative catabolic process	0.00616661	6
GO:0007144	female meiosis I	0.00628501	2
GO:0009158	ribonucleoside monophosphate catabolic process	0.00728787	2
GO:0006096	glycolytic process	0.00754068	4
GO:0006757	ATP generation from ADP	0.00786136	4
GO:0003009	skeletal muscle contraction	0.00794311	3
GO:0014911	positive regulation of smooth muscle cell migration	0.00794311	3
GO:0016601	Rac protein signal transduction	0.00794311	3
GO:0006206	pyrimidine nucleobase metabolic process	0.00835793	2
GO:0034310	primary alcohol catabolic process	0.00835793	2
GO:0045475	locomotor rhythm	0.00835793	2
GO:0046479	glycosphingolipid catabolic process	0.00835793	2
GO:0002399	MHC class II protein complex assembly	0.00949387	2
GO:0002503	peptide antigen assembly with MHC class II protein complex	0.00949387	2
GO:0006704	glucocorticoid biosynthetic process	0.00949387	2
GO:0014819	regulation of skeletal muscle contraction	0.00949387	2
GO:0042157	lipoprotein metabolic process	0.0100515	5
GO:0019884	antigen processing and presentation of exogenous antigen	0.0106826	3
GO:0032968	positive regulation of transcription elongation by RNA polymerase II	0.0106826	3
GO:2000404	regulation of T cell migration	0.0106826	3
GO:0019377	glycolipid catabolic process	0.0106944	2
GO:0046031	ADP metabolic process	0.0107528	4
GO:0008202	steroid metabolic process	0.0109387	8
GO:1990928	response to amino acid starvation	0.0119129	3
GO:0009125	nucleoside monophosphate catabolic process	0.0119581	2
GO:0045945	positive regulation of transcription by RNA polymerase III	0.0119581	2
GO:0090308	regulation of DNA methylation-dependent heterochromatin formation	0.0119581	2
GO:0009259	ribonucleotide metabolic process	0.0121349	10
GO:0007129	homologous chromosome pairing at meiosis	0.0125573	3
GO:0051496	positive regulation of stress fiber assembly	0.0125573	3
GO:0002687	positive regulation of leukocyte migration	0.0125615	5
GO:0002690	positive regulation of leukocyte chemotaxis	0.0128676	4
GO:0006111	regulation of gluconeogenesis	0.0132213	3
GO:0006890	retrograde vesicle-mediated transport, Golgi to endoplasmic reticulum	0.0132213	3
GO:0002544	chronic inflammatory response	0.0132839	2
GO:0043628	small regulatory ncRNA 3'-end processing	0.0132839	2
GO:0090150	establishment of protein localization to membrane	0.0134296	7
GO:0019693	ribose phosphate metabolic process	0.0137158	10
GO:0006163	purine nucleotide metabolic process	0.0139005	10
GO:0006165	nucleoside diphosphate phosphorylation	0.0142552	4
GO:0002396	MHC protein complex assembly	0.0146705	2
GO:0002501	peptide antigen assembly with MHC protein complex	0.0146705	2
GO:0006525	arginine metabolic process	0.0146705	2
GO:0050905	neuromuscular process	0.0147014	5
GO:1903039	positive regulation of leukocyte cell-cell adhesion	0.0147197	7
GO:0000280	nuclear division	0.0148526	10
GO:0010675	regulation of cellular carbohydrate metabolic process	0.0150804	5
GO:0006749	glutathione metabolic process	0.0160751	3
GO:0006067	ethanol metabolic process	0.0161166	2
GO:0034035	purine ribonucleoside bisphosphate metabolic process	0.0161166	2
GO:0050427	3'-phosphoadenosine 5'-phosphosulfate metabolic process	0.0161166	2
GO:0046034	ATP metabolic process	0.0161735	6
GO:0009135	purine nucleoside diphosphate metabolic process	0.0162478	4
GO:0009179	purine ribonucleoside diphosphate metabolic process	0.0162478	4
GO:0031529	ruffle organization	0.0168383	3
GO:0006874	cellular calcium ion homeostasis	0.0172613	7
GO:0002902	regulation of B cell apoptotic process	0.0176209	2
GO:0046514	ceramide catabolic process	0.0176209	2
GO:0043666	regulation of phosphoprotein phosphatase activity	0.0176216	3
GO:0006090	pyruvate metabolic process	0.0184072	4
GO:0034308	primary alcohol metabolic process	0.0184072	4
GO:0002886	regulation of myeloid leukocyte mediated immunity	0.0184248	3
GO:0032786	positive regulation of DNA-templated transcription, elongation	0.0184248	3
GO:0046794	transport of virus	0.0191824	2
GO:0032233	positive regulation of actin filament bundle assembly	0.0200916	3
GO:0045428	regulation of nitric oxide biosynthetic process	0.0200916	3
GO:0070228	regulation of lymphocyte apoptotic process	0.0200916	3
GO:0006346	DNA methylation-dependent heterochromatin formation	0.0207999	2
GO:0051923	sulfation	0.0207999	2
GO:0031663	lipopolysaccharide-mediated signaling pathway	0.0209551	3
GO:0044262	cellular carbohydrate metabolic process	0.0211128	7
GO:0045143	homologous chromosome segregation	0.0218387	3
GO:0048002	antigen processing and presentation of peptide antigen	0.0218387	3
GO:0009185	ribonucleoside diphosphate metabolic process	0.0219665	4
GO:0008211	glucocorticoid metabolic process	0.0224721	2
GO:0009162	deoxyribonucleoside monophosphate metabolic process	0.0224721	2
GO:0080164	regulation of nitric oxide metabolic process	0.0227425	3
GO:0051702	biological process involved in interaction with symbiont	0.0232399	4
GO:0048278	vesicle docking	0.0236664	3
GO:0060314	regulation of ryanodine-sensitive calcium-release channel activity	0.0241979	2
GO:0009150	purine ribonucleotide metabolic process	0.0244051	9
GO:0071346	cellular response to interferon-gamma	0.0245573	4
GO:1903037	regulation of leukocyte cell-cell adhesion	0.0251608	8
GO:0055074	calcium ion homeostasis	0.0259206	7
GO:0001783	B cell apoptotic process	0.0259762	2
GO:0042133	neurotransmitter metabolic process	0.0259762	2
GO:0042537	benzene-containing compound metabolic process	0.0259762	2
GO:0009205	purine ribonucleoside triphosphate metabolic process	0.0259926	6
GO:2000401	regulation of lymphocyte migration	0.0265588	3
GO:0014072	response to isoquinoline alkaloid	0.0278059	2
GO:0031445	regulation of heterochromatin formation	0.0278059	2
GO:0043278	response to morphine	0.0278059	2
GO:0051647	nucleus localization	0.0278059	2
GO:0120261	regulation of heterochromatin organization	0.0278059	2
GO:0002224	toll-like receptor signaling pathway	0.0280456	4
GO:0006413	translational initiation	0.0280456	4
GO:0009144	purine nucleoside triphosphate metabolic process	0.028346	6
GO:0071466	cellular response to xenobiotic stimulus	0.0284726	5
GO:0002548	monocyte chemotaxis	0.0285875	3
GO:0009199	ribonucleoside triphosphate metabolic process	0.0293256	6
GO:0000956	nuclear-transcribed mRNA catabolic process	0.0295194	4
GO:0009247	glycolipid biosynthetic process	0.0296318	3
GO:0002443	leukocyte mediated immunity	0.0296678	9
GO:0006359	regulation of transcription by RNA polymerase III	0.0296858	2
GO:0010592	positive regulation of lamellipodium assembly	0.0296858	2
GO:0006109	regulation of carbohydrate metabolic process	0.0302436	5
GO:0050870	positive regulation of T cell activation	0.0303271	6
GO:0030032	lamellipodium assembly	0.0306961	3
GO:0072678	T cell migration	0.0306961	3
GO:0002688	regulation of leukocyte chemotaxis	0.0310383	4
GO:0022409	positive regulation of cell-cell adhesion	0.0314298	7
GO:0007271	synaptic transmission, cholinergic	0.031615	2
GO:0030204	chondroitin sulfate metabolic process	0.031615	2
GO:2000108	positive regulation of leukocyte apoptotic process	0.031615	2
GO:0002381	immunoglobulin production involved in immunoglobulin-mediated immune response	0.0317804	3
GO:0006304	DNA modification	0.0318148	4
GO:0072503	cellular divalent inorganic cation homeostasis	0.0318837	7
GO:0046394	carboxylic acid biosynthetic process	0.0332718	7
GO:0006099	tricarboxylic acid cycle	0.0335923	2
GO:0045948	positive regulation of translational initiation	0.0335923	2
GO:0044270	cellular nitrogen compound catabolic process	0.0337184	9
GO:0006809	nitric oxide biosynthetic process	0.0340085	3
GO:0070192	chromosome organization involved in meiotic cell cycle	0.0340085	3
GO:0016053	organic acid biosynthetic process	0.0342193	7
GO:0009132	nucleoside diphosphate metabolic process	0.0350343	4
GO:0030149	sphingolipid catabolic process	0.0356166	2
GO:0043304	regulation of mast cell degranulation	0.0356166	2
GO:0140718	facultative heterochromatin formation	0.0356166	2
GO:0009895	negative regulation of catabolic process	0.036168	7
GO:0006305	DNA alkylation	0.0374987	3
GO:0006306	DNA methylation	0.0374987	3
GO:0008652	cellular amino acid biosynthetic process	0.0374987	3
GO:0002431	Fc receptor mediated stimulatory signaling pathway	0.037687	2
GO:0002828	regulation of type 2 immune response	0.037687	2
GO:0007143	female meiotic nuclear division	0.037687	2
GO:0070227	lymphocyte apoptotic process	0.0387013	3
GO:0009141	nucleoside triphosphate metabolic process	0.0391514	6
GO:0062012	regulation of small molecule metabolic process	0.0397524	7
GO:0009112	nucleobase metabolic process	0.0398024	2
GO:0033006	regulation of mast cell activation involved in immune response	0.0398024	2
GO:1901657	glycosyl compound metabolic process	0.0399235	3
GO:0022407	regulation of cell-cell adhesion	0.0402717	9
GO:0007159	leukocyte cell-cell adhesion	0.0403404	8
GO:0008203	cholesterol metabolic process	0.041108	4
GO:0046209	nitric oxide metabolic process	0.0411651	3
GO:0016242	negative regulation of macroautophagy	0.0419618	2
GO:0050654	chondroitin sulfate proteoglycan metabolic process	0.0419618	2
GO:1901658	glycosyl compound catabolic process	0.0419618	2
GO:2000406	positive regulation of T cell migration	0.0419618	2
GO:0034341	response to interferon-gamma	0.0420214	4
GO:0043543	protein acylation	0.0422114	6
GO:0006094	gluconeogenesis	0.042426	3
GO:0031507	heterochromatin formation	0.042426	3
GO:2001057	reactive nitrogen species metabolic process	0.042426	3
GO:0034754	cellular hormone metabolic process	0.0429463	4
GO:0010921	regulation of phosphatase activity	0.0437061	3
GO:0051851	modulation by host of symbiont process	0.0437061	3
GO:0140056	organelle localization by membrane tethering	0.0437061	3
GO:0071674	mononuclear cell migration	0.0438141	5
GO:0045727	positive regulation of translation	0.0448303	4
GO:0046785	microtubule polymerization	0.0450055	3
GO:0050921	positive regulation of chemotaxis	0.0457895	4
GO:0006643	membrane lipid metabolic process	0.0461191	5
GO:0019319	hexose biosynthetic process	0.0463239	3
GO:0034243	regulation of transcription elongation by RNA polymerase II	0.0463239	3
GO:0001941	postsynaptic membrane organization	0.0464086	2
GO:0033144	negative regulation of intracellular steroid hormone receptor signaling pathway	0.0464086	2
GO:0034110	regulation of homotypic cell-cell adhesion	0.0464086	2
GO:0035510	DNA dealkylation	0.0464086	2
GO:0046466	membrane lipid catabolic process	0.0464086	2
GO:0070229	negative regulation of lymphocyte apoptotic process	0.0464086	2
GO:0071312	cellular response to alkaloid	0.0464086	2
GO:1902745	positive regulation of lamellipodium organization	0.0464086	2
GO:0034655	nucleobase-containing compound catabolic process	0.0474042	8
GO:0014910	regulation of smooth muscle cell migration	0.0476613	3
GO:0022412	cellular process involved in reproduction in multicellular organism	0.0484754	8
GO:0042092	type 2 immune response	0.0486941	2
GO:0072507	divalent inorganic cation homeostasis	0.0494031	7
GO:0043547	positive regulation of GTPase activity	0.0494631	6
GO:0009410	response to xenobiotic stimulus	0.0495622	8

## Sheet: Sheet7
sTable 7	Significantly enriched biological pathways for BMI and IDP 682
ID	Description	pvalue	Count
GO:0016052	carbohydrate catabolic process	0.000163412	8
GO:0007127	meiosis I	0.000340335	7
GO:0006206	pyrimidine nucleobase metabolic process	0.000403363	3
GO:0061982	meiosis I cell cycle process	0.000446228	7
GO:0009259	ribonucleotide metabolic process	0.000812928	13
GO:0019693	ribose phosphate metabolic process	0.000967937	13
GO:0007130	synaptonemal complex assembly	0.0011284	3
GO:1990928	response to amino acid starvation	0.00164414	4
GO:0070193	synaptonemal complex organization	0.00167999	3
GO:0031579	membrane raft organization	0.0018952	3
GO:0006790	sulfur compound metabolic process	0.00211123	10
GO:0042178	xenobiotic catabolic process	0.00212683	3
GO:2000001	regulation of DNA damage checkpoint	0.00212683	3
GO:0050879	multicellular organismal movement	0.00248145	4
GO:0050881	musculoskeletal movement	0.00248145	4
GO:0042759	long-chain fatty acid biosynthetic process	0.00292439	3
GO:0097193	intrinsic apoptotic signaling pathway	0.00304568	9
GO:0019886	antigen processing and presentation of exogenous peptide antigen via MHC class II	0.00322575	3
GO:0140013	meiotic nuclear division	0.00332967	7
GO:0046939	nucleotide phosphorylation	0.00352911	5
GO:0006506	GPI anchor biosynthetic process	0.00354548	3
GO:0070059	intrinsic apoptotic signaling pathway in response to endoplasmic reticulum stress	0.00357327	4
GO:0006505	GPI anchor metabolic process	0.0038839	3
GO:0006664	glycolipid metabolic process	0.00399507	5
GO:1903509	liposaccharide metabolic process	0.00415972	5
GO:2000425	regulation of apoptotic cell clearance	0.00420115	2
GO:0002495	antigen processing and presentation of peptide antigen via MHC class II	0.00461813	3
GO:0009112	nucleobase metabolic process	0.00461813	3
GO:0090075	relaxation of muscle	0.00501453	3
GO:0044857	plasma membrane raft organization	0.00510127	2
GO:1903046	meiotic cell cycle process	0.00539342	7
GO:0002504	antigen processing and presentation of peptide or polysaccharide antigen via MHC class II	0.00543084	3
GO:0071711	basement membrane organization	0.00543084	3
GO:0009185	ribonucleoside diphosphate metabolic process	0.0056557	5
GO:0030032	lamellipodium assembly	0.0060473	4
GO:0006068	ethanol catabolic process	0.00608164	2
GO:0046034	ATP metabolic process	0.00610796	7
GO:0006805	xenobiotic metabolic process	0.0065306	5
GO:0007144	female meiosis I	0.00714062	2
GO:0048012	hepatocyte growth factor receptor signaling pathway	0.00714062	2
GO:0002478	antigen processing and presentation of exogenous peptide antigen	0.00730015	3
GO:0051321	meiotic cell cycle	0.00783672	8
GO:0006163	purine nucleotide metabolic process	0.008254	11
GO:0009158	ribonucleoside monophosphate catabolic process	0.00827654	2
GO:0046049	UMP metabolic process	0.00827654	2
GO:0051764	actin crosslink formation	0.00827654	2
GO:0010591	regulation of lamellipodium assembly	0.00836044	3
GO:1901136	carbohydrate derivative catabolic process	0.00841379	6
GO:0006096	glycolytic process	0.00945857	4
GO:0009173	pyrimidine ribonucleoside monophosphate metabolic process	0.0094878	2
GO:0034310	primary alcohol catabolic process	0.0094878	2
GO:0045475	locomotor rhythm	0.0094878	2
GO:0046479	glycosphingolipid catabolic process	0.0094878	2
GO:0003009	skeletal muscle contraction	0.0095066	3
GO:0016601	Rac protein signal transduction	0.0095066	3
GO:0006757	ATP generation from ADP	0.00985603	4
GO:0071466	cellular response to xenobiotic stimulus	0.0100821	6
GO:0009132	nucleoside diphosphate metabolic process	0.0103375	5
GO:0002399	MHC class II protein complex assembly	0.0107728	2
GO:0002503	peptide antigen assembly with MHC class II protein complex	0.0107728	2
GO:0006704	glucocorticoid biosynthetic process	0.0107728	2
GO:0014819	regulation of skeletal muscle contraction	0.0107728	2
GO:0009205	purine ribonucleoside triphosphate metabolic process	0.010784	7
GO:0009144	purine nucleoside triphosphate metabolic process	0.0119663	7
GO:1901976	regulation of cell cycle checkpoint	0.0120617	3
GO:0019377	glycolipid catabolic process	0.01213	2
GO:0009199	ribonucleoside triphosphate metabolic process	0.0124645	7
GO:0019884	antigen processing and presentation of exogenous antigen	0.012756	3
GO:0034198	cellular response to amino acid starvation	0.012756	3
GO:0046031	ADP metabolic process	0.013429	4
GO:0097581	lamellipodium organization	0.013429	4
GO:0009125	nucleoside monophosphate catabolic process	0.0135578	2
GO:0046112	nucleobase biosynthetic process	0.0135578	2
GO:0071786	endoplasmic reticulum tubular network organization	0.0135578	2
GO:0090308	regulation of DNA methylation-dependent heterochromatin formation	0.0135578	2
GO:0007029	endoplasmic reticulum organization	0.0139263	4
GO:0043277	apoptotic cell clearance	0.014212	3
GO:0009150	purine ribonucleotide metabolic process	0.0142248	10
GO:0007129	homologous chromosome pairing at meiosis	0.014974	3
GO:0051480	regulation of cytosolic calcium ion concentration	0.014974	3
GO:0051496	positive regulation of stress fiber assembly	0.014974	3
GO:0043628	small regulatory ncRNA 3'-end processing	0.0150546	2
GO:0099563	modification of synaptic structure	0.0150546	2
GO:1901978	positive regulation of cell cycle checkpoint	0.0150546	2
GO:0006497	protein lipidation	0.0154877	4
GO:0007015	actin filament organization	0.0156915	10
GO:0006111	regulation of gluconeogenesis	0.0157586	3
GO:0031668	cellular response to extracellular stimulus	0.0160742	7
GO:1902743	regulation of lamellipodium organization	0.0165659	3
GO:0002396	MHC protein complex assembly	0.0166191	2
GO:0002501	peptide antigen assembly with MHC protein complex	0.0166191	2
GO:0006491	N-glycan processing	0.0166191	2
GO:0006525	arginine metabolic process	0.0166191	2
GO:0071496	cellular response to external stimulus	0.0171189	8
GO:0006584	catecholamine metabolic process	0.0173961	3
GO:0009712	catechol-containing compound metabolic process	0.0173961	3
GO:0010761	fibroblast migration	0.0173961	3
GO:0009141	nucleoside triphosphate metabolic process	0.0176422	7
GO:0006165	nucleoside diphosphate phosphorylation	0.0177349	4
GO:0006067	ethanol metabolic process	0.0182497	2
GO:0034035	purine ribonucleoside bisphosphate metabolic process	0.0182497	2
GO:0050427	3'-phosphoadenosine 5'-phosphosulfate metabolic process	0.0182497	2
GO:0090026	positive regulation of monocyte chemotaxis	0.0182497	2
GO:0042158	lipoprotein biosynthetic process	0.0183267	4
GO:2001243	negative regulation of intrinsic apoptotic signaling pathway	0.0183267	4
GO:0090150	establishment of protein localization to membrane	0.0186332	7
GO:0050905	neuromuscular process	0.0190052	5
GO:0006749	glutathione metabolic process	0.0191252	3
GO:0042594	response to starvation	0.019126	6
GO:0010675	regulation of cellular carbohydrate metabolic process	0.0194855	5
GO:0002902	regulation of B cell apoptotic process	0.019945	2
GO:0009129	pyrimidine nucleoside monophosphate metabolic process	0.019945	2
GO:0046514	ceramide catabolic process	0.019945	2
GO:0031529	ruffle organization	0.0200241	3
GO:0038202	TORC1 signaling	0.0200241	3
GO:0009135	purine nucleoside diphosphate metabolic process	0.0201754	4
GO:0009179	purine ribonucleoside diphosphate metabolic process	0.0201754	4
GO:0046474	glycerophospholipid biosynthetic process	0.020343	6
GO:1903039	positive regulation of leukocyte cell-cell adhesion	0.0203709	7
GO:0016064	immunoglobulin mediated immune response	0.0207601	6
GO:0009161	ribonucleoside monophosphate metabolic process	0.020946	3
GO:0043666	regulation of phosphoprotein phosphatase activity	0.020946	3
GO:0002886	regulation of myeloid leukocyte mediated immunity	0.0218909	3
GO:0051017	actin filament bundle assembly	0.0220063	5
GO:0019724	B cell mediated immunity	0.0220461	6
GO:0062197	cellular response to chemical stress	0.0223883	8
GO:0000280	nuclear division	0.0224193	10
GO:0006090	pyruvate metabolic process	0.0228131	4
GO:0034308	primary alcohol metabolic process	0.0228131	4
GO:0044106	cellular amine metabolic process	0.0228131	4
GO:0006346	DNA methylation-dependent heterochromatin formation	0.0235238	2
GO:0051923	sulfation	0.0235238	2
GO:0006874	cellular calcium ion homeostasis	0.0237783	7
GO:0032233	positive regulation of actin filament bundle assembly	0.0238496	3
GO:0045428	regulation of nitric oxide biosynthetic process	0.0238496	3
GO:0061572	actin filament bundle organization	0.024169	5
GO:0008211	glucocorticoid metabolic process	0.0254045	2
GO:0009162	deoxyribonucleoside monophosphate metabolic process	0.0254045	2
GO:0009311	oligosaccharide metabolic process	0.0259002	3
GO:0045143	homologous chromosome segregation	0.0259002	3
GO:0048002	antigen processing and presentation of peptide antigen	0.0259002	3
GO:0080164	regulation of nitric oxide metabolic process	0.0269599	3
GO:0019318	hexose metabolic process	0.0272196	6
GO:0043931	ossification involved in bone maturation	0.0273444	2
GO:0060314	regulation of ryanodine-sensitive calcium-release channel activity	0.0273444	2
GO:0030041	actin filament polymerization	0.0276625	5
GO:0048278	vesicle docking	0.0280425	3
GO:0002685	regulation of leukocyte migration	0.0282396	6
GO:0044262	cellular carbohydrate metabolic process	0.0289067	7
GO:0009410	response to xenobiotic stimulus	0.0291948	9
GO:0001783	B cell apoptotic process	0.0293419	2
GO:0042133	neurotransmitter metabolic process	0.0293419	2
GO:0042537	benzene-containing compound metabolic process	0.0293419	2
GO:0009308	amine metabolic process	0.0294862	4
GO:0042987	amyloid precursor protein catabolic process	0.0302763	3
GO:0009267	cellular response to starvation	0.0308072	5
GO:0014072	response to isoquinoline alkaloid	0.0313958	2
GO:0031445	regulation of heterochromatin formation	0.0313958	2
GO:0043278	response to morphine	0.0313958	2
GO:0051647	nucleus localization	0.0313958	2
GO:0120261	regulation of heterochromatin organization	0.0313958	2
GO:0010592	positive regulation of lamellipodium assembly	0.0335048	2
GO:0070977	bone maturation	0.0335048	2
GO:0090025	regulation of monocyte chemotaxis	0.0335048	2
GO:0002460	adaptive immune response based on somatic recombination of immune receptors built from immunoglobulin superfamily domains	0.0343174	8
GO:0002224	toll-like receptor signaling pathway	0.0345131	4
GO:0071675	regulation of mononuclear cell migration	0.0345131	4
GO:0009247	glycolipid biosynthetic process	0.0350167	3
GO:1903037	regulation of leukocyte cell-cell adhesion	0.035241	8
GO:0055074	calcium ion homeostasis	0.0352564	7
GO:0060079	excitatory postsynaptic potential	0.0353964	4
GO:0007271	synaptic transmission, cholinergic	0.0356676	2
GO:0030204	chondroitin sulfate metabolic process	0.0356676	2
GO:2000463	positive regulation of excitatory postsynaptic potential	0.0356676	2
GO:0043462	regulation of ATP-dependent activity	0.0362582	3
GO:0071677	positive regulation of mononuclear cell migration	0.0362582	3
GO:0006650	glycerophospholipid metabolic process	0.0363091	7
GO:0002381	immunoglobulin production involved in immunoglobulin-mediated immune response	0.0375222	3
GO:0050766	positive regulation of phagocytosis	0.0375222	3
GO:0006099	tricarboxylic acid cycle	0.0378829	2
GO:0009218	pyrimidine ribonucleotide metabolic process	0.0378829	2
GO:0006909	phagocytosis	0.0379269	7
GO:0005996	monosaccharide metabolic process	0.0379365	6
GO:0006109	regulation of carbohydrate metabolic process	0.0384912	5
GO:0006304	DNA modification	0.0390599	4
GO:0000910	cytokinesis	0.0392428	5
GO:0050870	positive regulation of T cell activation	0.0398432	6
GO:0014902	myotube differentiation	0.0400085	4
GO:0006809	nitric oxide biosynthetic process	0.0401171	3
GO:0015986	proton motive force-driven ATP synthesis	0.0401171	3
GO:0070192	chromosome organization involved in meiotic cell cycle	0.0401171	3
GO:0030149	sphingolipid catabolic process	0.0401495	2
GO:0043304	regulation of mast cell degranulation	0.0401495	2
GO:0140718	facultative heterochromatin formation	0.0401495	2
GO:0099565	chemical synaptic transmission, postsynaptic	0.0409701	4
GO:0009123	nucleoside monophosphate metabolic process	0.0414478	3
GO:0045017	glycerolipid biosynthetic process	0.0418098	6
GO:0002443	leukocyte mediated immunity	0.0423809	9
GO:0002431	Fc receptor mediated stimulatory signaling pathway	0.0424661	2
GO:0002828	regulation of type 2 immune response	0.0424661	2
GO:0007143	female meiotic nuclear division	0.0424661	2
GO:0048799	animal organ maturation	0.0424661	2
GO:0022409	positive regulation of cell-cell adhesion	0.042471	7
GO:0072503	cellular divalent inorganic cation homeostasis	0.0430628	7
GO:0006305	DNA alkylation	0.0441754	3
GO:0006306	DNA methylation	0.0441754	3
GO:0008652	cellular amino acid biosynthetic process	0.0441754	3
GO:0033006	regulation of mast cell activation involved in immune response	0.0448316	2
GO:0046394	carboxylic acid biosynthetic process	0.0448702	7
GO:0008654	phospholipid biosynthetic process	0.0452218	6
GO:0002253	activation of immune response	0.045415	8
GO:0016053	organic acid biosynthetic process	0.0461019	7
GO:0034976	response to endoplasmic reticulum stress	0.0466339	6
GO:0072332	intrinsic apoptotic signaling pathway by p53 class mediator	0.0469903	3
GO:1901657	glycosyl compound metabolic process	0.0469903	3
GO:0016242	negative regulation of macroautophagy	0.0472448	2
GO:0050654	chondroitin sulfate proteoglycan metabolic process	0.0472448	2
GO:1901658	glycosyl compound catabolic process	0.0472448	2
GO:0031667	response to nutrient levels	0.0478955	9
GO:0044270	cellular nitrogen compound catabolic process	0.0478955	9
GO:0046209	nitric oxide metabolic process	0.0484302	3
GO:0072527	pyrimidine-containing compound metabolic process	0.0484302	3
GO:0009895	negative regulation of catabolic process	0.04863	7
GO:0008154	actin polymerization or depolymerization	0.0498294	5
GO:0006094	gluconeogenesis	0.0498917	3
GO:0031507	heterochromatin formation	0.0498917	3
GO:2001057	reactive nitrogen species metabolic process	0.0498917	3

## Sheet: Sheet8
sTable 8	Significantly enriched biological pathways for BMI and IDP 716
ID	Description	pvalue	Count
GO:0007127	meiosis I	0.000244184	7
GO:0061982	meiosis I cell cycle process	0.000321028	7
GO:0007130	synaptonemal complex assembly	0.000963734	3
GO:1990928	response to amino acid starvation	0.00134518	4
GO:0006790	sulfur compound metabolic process	0.00140856	10
GO:0070193	synaptonemal complex organization	0.00143652	3
GO:0042178	xenobiotic catabolic process	0.00182003	3
GO:0006749	glutathione metabolic process	0.00203528	4
GO:0006497	protein lipidation	0.00214378	5
GO:0140013	meiotic nuclear division	0.00245726	7
GO:0042759	long-chain fatty acid biosynthetic process	0.00250546	3
GO:0042158	lipoprotein biosynthetic process	0.00267554	5
GO:0045428	regulation of nitric oxide biosynthetic process	0.00277157	4
GO:0006506	GPI anchor biosynthetic process	0.00303995	3
GO:0080164	regulation of nitric oxide metabolic process	0.0032912	4
GO:0006505	GPI anchor metabolic process	0.00333142	3
GO:0016052	carbohydrate catabolic process	0.00352339	6
GO:1903046	meiotic cell cycle process	0.00401199	7
GO:0090075	relaxation of muscle	0.00430623	3
GO:0072584	caveolin-mediated endocytosis	0.00458617	2
GO:0051321	meiotic cell cycle	0.0057003	8
GO:0006809	nitric oxide biosynthetic process	0.00575845	4
GO:0019318	hexose metabolic process	0.00607747	7
GO:0007144	female meiosis I	0.0064241	2
GO:0006465	signal peptide processing	0.00744863	2
GO:0009158	ribonucleoside monophosphate catabolic process	0.00744863	2
GO:0046049	UMP metabolic process	0.00744863	2
GO:0051764	actin crosslink formation	0.00744863	2
GO:0046209	nitric oxide metabolic process	0.00751693	4
GO:2001057	reactive nitrogen species metabolic process	0.00784067	4
GO:0003009	skeletal muscle contraction	0.00819218	3
GO:0016601	Rac protein signal transduction	0.00819218	3
GO:0006206	pyrimidine nucleobase metabolic process	0.0085417	2
GO:0009173	pyrimidine ribonucleoside monophosphate metabolic process	0.0085417	2
GO:0005996	monosaccharide metabolic process	0.00922906	7
GO:0097178	ruffle assembly	0.00926212	3
GO:0002399	MHC class II protein complex assembly	0.00970194	2
GO:0002503	peptide antigen assembly with MHC class II protein complex	0.00970194	2
GO:0006704	glucocorticoid biosynthetic process	0.00970194	2
GO:0014819	regulation of skeletal muscle contraction	0.00970194	2
GO:0009060	aerobic respiration	0.0102553	6
GO:0042157	lipoprotein metabolic process	0.0105195	5
GO:0071816	tail-anchored membrane protein insertion into ER membrane	0.010928	2
GO:0018208	peptidyl-proline modification	0.0110134	3
GO:0034198	cellular response to amino acid starvation	0.0110134	3
GO:0007029	endoplasmic reticulum organization	0.0115908	4
GO:0009125	nucleoside monophosphate catabolic process	0.0122185	2
GO:0071786	endoplasmic reticulum tubular network organization	0.0122185	2
GO:0090308	regulation of DNA methylation-dependent heterochromatin formation	0.0122185	2
GO:0001701	in utero embryonic development	0.0123475	9
GO:0007129	homologous chromosome pairing at meiosis	0.0129431	3
GO:0009259	ribonucleotide metabolic process	0.0130555	10
GO:0043628	small regulatory ncRNA 3'-end processing	0.0135722	2
GO:0099563	modification of synaptic structure	0.0135722	2
GO:0006111	regulation of gluconeogenesis	0.0136265	3
GO:0032755	positive regulation of interleukin-6 production	0.0143124	4
GO:0019693	ribose phosphate metabolic process	0.0147444	10
GO:0002396	MHC protein complex assembly	0.0149878	2
GO:0002501	peptide antigen assembly with MHC protein complex	0.0149878	2
GO:0006491	N-glycan processing	0.0149878	2
GO:0006525	arginine metabolic process	0.0149878	2
GO:0010761	fibroblast migration	0.0150539	3
GO:1903039	positive regulation of leukocyte cell-cell adhesion	0.0155728	7
GO:0009116	nucleoside metabolic process	0.0157982	3
GO:0046939	nucleotide phosphorylation	0.0158127	4
GO:0046474	glycerophospholipid biosynthetic process	0.0159873	6
GO:0050879	multicellular organismal movement	0.0165628	3
GO:0050881	musculoskeletal movement	0.0165628	3
GO:0062197	cellular response to chemical stress	0.0167184	8
GO:0031529	ruffle organization	0.0173478	3
GO:0022613	ribonucleoprotein complex biogenesis	0.0176898	10
GO:0009129	pyrimidine nucleoside monophosphate metabolic process	0.0179996	2
GO:0046128	purine ribonucleoside metabolic process	0.0179996	2
GO:0009161	ribonucleoside monophosphate metabolic process	0.0181533	3
GO:0006874	cellular calcium ion homeostasis	0.0182476	7
GO:0034599	cellular response to oxidative stress	0.0195344	7
GO:0045048	protein insertion into ER membrane	0.0195934	2
GO:0006520	cellular amino acid metabolic process	0.0198658	7
GO:0006346	DNA methylation-dependent heterochromatin formation	0.021244	2
GO:0031663	lipopolysaccharide-mediated signaling pathway	0.0215809	3
GO:0070059	intrinsic apoptotic signaling pathway in response to endoplasmic reticulum stress	0.0215809	3
GO:0045143	homologous chromosome segregation	0.0224893	3
GO:0009185	ribonucleoside diphosphate metabolic process	0.0227837	4
GO:0008211	glucocorticoid metabolic process	0.0229503	2
GO:0009162	deoxyribonucleoside monophosphate metabolic process	0.0229503	2
GO:0031579	membrane raft organization	0.0229503	2
GO:0051560	mitochondrial calcium ion homeostasis	0.0229503	2
GO:0060314	regulation of ryanodine-sensitive calcium-release channel activity	0.0247112	2
GO:2000001	regulation of DNA damage checkpoint	0.0247112	2
GO:0006338	chromatin remodeling	0.0252514	8
GO:0051205	protein insertion into membrane	0.0253379	3
GO:0006805	xenobiotic metabolic process	0.025463	4
GO:0032635	interleukin-6 production	0.0256703	5
GO:0032675	regulation of interleukin-6 production	0.0256703	5
GO:0042987	amyloid precursor protein catabolic process	0.0263285	3
GO:0045333	cellular respiration	0.0263292	6
GO:0042278	purine nucleoside metabolic process	0.0265254	2
GO:0042537	benzene-containing compound metabolic process	0.0265254	2
GO:1903037	regulation of leukocyte cell-cell adhesion	0.0266806	8
GO:0002696	positive regulation of leukocyte activation	0.0269944	9
GO:0055074	calcium ion homeostasis	0.0273436	7
GO:0006650	glycerophospholipid metabolic process	0.0281838	7
GO:0014072	response to isoquinoline alkaloid	0.0283918	2
GO:0031445	regulation of heterochromatin formation	0.0283918	2
GO:0043278	response to morphine	0.0283918	2
GO:0120261	regulation of heterochromatin organization	0.0283918	2
GO:0006909	phagocytosis	0.0294766	7
GO:0071466	cellular response to xenobiotic stimulus	0.0296934	5
GO:0009247	glycolipid biosynthetic process	0.0304962	3
GO:0043462	regulation of ATP-dependent activity	0.0315892	3
GO:0050870	positive regulation of T cell activation	0.0317974	6
GO:0019886	antigen processing and presentation of exogenous peptide antigen via MHC class II	0.0322768	2
GO:0030204	chondroitin sulfate metabolic process	0.0322768	2
GO:0043094	cellular metabolic compound salvage	0.0322768	2
GO:2000463	positive regulation of excitatory postsynaptic potential	0.0322768	2
GO:0002381	immunoglobulin production involved in immunoglobulin-mediated immune response	0.0327026	3
GO:0007585	respiratory gaseous exchange by respiratory system	0.0327026	3
GO:0006304	DNA modification	0.0329622	4
GO:0050867	positive regulation of cell activation	0.0330848	9
GO:0022409	positive regulation of cell-cell adhesion	0.0331189	7
GO:0045017	glycerolipid biosynthetic process	0.0334081	6
GO:0071706	tumor necrosis factor superfamily cytokine production	0.0334418	5
GO:1903555	regulation of tumor necrosis factor superfamily cytokine production	0.0334418	5
GO:0072503	cellular divalent inorganic cation homeostasis	0.0335944	7
GO:0000413	protein peptidyl-prolyl isomerization	0.0342931	2
GO:0006099	tricarboxylic acid cycle	0.0342931	2
GO:0009218	pyrimidine ribonucleotide metabolic process	0.0342931	2
GO:0070192	chromosome organization involved in meiotic cell cycle	0.0349901	3
GO:0046394	carboxylic acid biosynthetic process	0.0350482	7
GO:0044270	cellular nitrogen compound catabolic process	0.0358499	9
GO:0016053	organic acid biosynthetic process	0.0360403	7
GO:0009123	nucleoside monophosphate metabolic process	0.0361642	3
GO:0008654	phospholipid biosynthetic process	0.0362085	6
GO:0009132	nucleoside diphosphate metabolic process	0.0362865	4
GO:0019082	viral protein processing	0.0363572	2
GO:0140718	facultative heterochromatin formation	0.0363572	2
GO:0006661	phosphatidylinositol biosynthetic process	0.0380187	4
GO:0007143	female meiotic nuclear division	0.0384681	2
GO:0006305	DNA alkylation	0.0385725	3
GO:0006306	DNA methylation	0.0385725	3
GO:0008652	cellular amino acid biosynthetic process	0.0385725	3
GO:0015980	energy derivation by oxidation of organic compounds	0.0386014	7
GO:0000280	nuclear division	0.0387704	9
GO:0002495	antigen processing and presentation of peptide antigen via MHC class II	0.0406246	2
GO:0009112	nucleobase metabolic process	0.0406246	2
GO:1901657	glycosyl compound metabolic process	0.0410607	3
GO:0051279	regulation of release of sequestered calcium ion into cytosol	0.0423345	3
GO:0007159	leukocyte cell-cell adhesion	0.0426425	8
GO:0050654	chondroitin sulfate proteoglycan metabolic process	0.0428257	2
GO:0071425	hematopoietic stem cell proliferation	0.0428257	2
GO:0090150	establishment of protein localization to membrane	0.0428891	6
GO:0006094	gluconeogenesis	0.043628	3
GO:0006096	glycolytic process	0.043628	3
GO:0031507	heterochromatin formation	0.043628	3
GO:0043543	protein acylation	0.0441817	6
GO:0006757	ATP generation from ADP	0.0449412	3
GO:0002504	antigen processing and presentation of peptide or polysaccharide antigen via MHC class II	0.0450704	2
GO:0009119	ribonucleoside metabolic process	0.0450704	2
GO:0009225	nucleotide-sugar metabolic process	0.0473577	2
GO:0033144	negative regulation of intracellular steroid hormone receptor signaling pathway	0.0473577	2
GO:0035510	DNA dealkylation	0.0473577	2
GO:0071312	cellular response to alkaloid	0.0473577	2
GO:0019319	hexose biosynthetic process	0.0476259	3
GO:0006298	mismatch repair	0.0496866	2

## Sheet: Sheet9
sTable 9	Significantly enriched biological pathways for BMI and stroke
ID	Description	pvalue	Count
GO:0043380	regulation of memory T cell differentiation	6.38072e-05	3
GO:0043379	memory T cell differentiation	8.2539e-05	3
GO:0090715	immunological memory formation process	0.00010453	3
GO:0033674	positive regulation of kinase activity	0.000140674	12
GO:0090713	immunological memory process	0.000192395	3
GO:0071243	cellular response to arsenic-containing substance	0.000317789	3
GO:0042278	purine nucleoside metabolic process	0.000787647	3
GO:0071902	positive regulation of protein serine/threonine kinase activity	0.000955591	7
GO:0019886	antigen processing and presentation of exogenous peptide antigen via MHC class II	0.00107721	3
GO:0016358	dendrite development	0.00116615	7
GO:0043550	regulation of lipid kinase activity	0.0011687	4
GO:0001916	positive regulation of T cell mediated cytotoxicity	0.00118676	3
GO:0046685	response to arsenic-containing substance	0.00130308	3
GO:0002495	antigen processing and presentation of peptide antigen via MHC class II	0.00155669	3
GO:0010811	positive regulation of cell-substrate adhesion	0.0016146	5
GO:0005977	glycogen metabolic process	0.00168194	4
GO:0006301	postreplication repair	0.00169426	3
GO:0043372	positive regulation of CD4-positive, alpha-beta T cell differentiation	0.00169426	3
GO:0006073	cellular glucan metabolic process	0.00176618	4
GO:0044042	glucan metabolic process	0.00176618	4
GO:0071496	cellular response to external stimulus	0.00178075	8
GO:0002504	antigen processing and presentation of peptide or polysaccharide antigen via MHC class II	0.0018392	3
GO:0090218	positive regulation of lipid kinase activity	0.0018392	3
GO:0002361	CD4-positive, CD25-positive, alpha-beta regulatory T cell differentiation	0.00197579	2
GO:0006399	tRNA metabolic process	0.00213721	6
GO:0008033	tRNA processing	0.00219027	5
GO:0045860	positive regulation of protein kinase activity	0.00225544	9
GO:0086100	endothelin receptor signaling pathway	0.00240417	2
GO:0002478	antigen processing and presentation of exogenous peptide antigen	0.00249539	3
GO:0048813	dendrite morphogenesis	0.00264908	5
GO:0001914	regulation of T cell mediated cytotoxicity	0.00267919	3
GO:0045429	positive regulation of nitric oxide biosynthetic process	0.00287113	3
GO:2000249	regulation of actin cytoskeleton reorganization	0.00287113	3
GO:0006112	energy reserve metabolic process	0.00301646	4
GO:0045622	regulation of T-helper cell differentiation	0.00307133	3
GO:1904407	positive regulation of nitric oxide metabolic process	0.00327991	3
GO:0006388	tRNA splicing, via endonucleolytic cleavage and ligation	0.00337946	2
GO:0097048	dendritic cell apoptotic process	0.00337946	2
GO:2000668	regulation of dendritic cell apoptotic process	0.00337946	2
GO:2000516	positive regulation of CD4-positive, alpha-beta T cell activation	0.00349697	3
GO:0085029	extracellular matrix assembly	0.00372262	3
GO:0051098	regulation of binding	0.00385177	8
GO:0000394	RNA splicing, via endonucleolytic cleavage and ligation	0.00392528	2
GO:0001774	microglial cell activation	0.00395696	3
GO:0045834	positive regulation of lipid metabolic process	0.00398528	5
GO:0044262	cellular carbohydrate metabolic process	0.00406011	7
GO:0019884	antigen processing and presentation of exogenous antigen	0.00445213	3
GO:0002468	dendritic cell antigen processing and presentation	0.00450916	2
GO:0043455	regulation of secondary metabolic process	0.00450916	2
GO:0048021	regulation of melanin biosynthetic process	0.00450916	2
GO:0070831	basement membrane assembly	0.00450916	2
GO:1900376	regulation of secondary metabolite biosynthetic process	0.00450916	2
GO:0044264	cellular polysaccharide metabolic process	0.00460007	4
GO:0002269	leukocyte activation involved in inflammatory response	0.00471314	3
GO:0045737	positive regulation of cyclin-dependent protein serine/threonine kinase activity	0.00471314	3
GO:0001913	T cell mediated cytotoxicity	0.00498322	3
GO:0060425	lung morphogenesis	0.00498322	3
GO:0002399	MHC class II protein complex assembly	0.00513058	2
GO:0002503	peptide antigen assembly with MHC class II protein complex	0.00513058	2
GO:0002730	regulation of dendritic cell cytokine production	0.00513058	2
GO:0005980	glycogen catabolic process	0.00513058	2
GO:0050773	regulation of dendrite development	0.00529231	4
GO:0071900	regulation of protein serine/threonine kinase activity	0.00549964	8
GO:0046638	positive regulation of alpha-beta T cell differentiation	0.00555095	3
GO:0045785	positive regulation of cell adhesion	0.00570634	9
GO:0002371	dendritic cell cytokine production	0.00578901	2
GO:0009251	glucan catabolic process	0.00578901	2
GO:0061900	glial cell activation	0.00584876	3
GO:1904031	positive regulation of cyclin-dependent protein kinase activity	0.00584876	3
GO:0002703	regulation of leukocyte mediated immunity	0.00601725	6
GO:0033209	tumor necrosis factor-mediated signaling pathway	0.00645624	4
GO:0001954	positive regulation of cell-matrix adhesion	0.00647266	3
GO:0009116	nucleoside metabolic process	0.00647266	3
GO:0043370	regulation of CD4-positive, alpha-beta T cell differentiation	0.00647266	3
GO:0043551	regulation of phosphatidylinositol 3-kinase activity	0.00647266	3
GO:0044247	cellular polysaccharide catabolic process	0.00648392	2
GO:0060391	positive regulation of SMAD protein signal transduction	0.00648392	2
GO:0005976	polysaccharide metabolic process	0.00666541	4
GO:0009615	response to virus	0.00673835	8
GO:0046148	pigment biosynthetic process	0.00679891	3
GO:0001764	neuron migration	0.00713249	5
GO:0000028	ribosomal small subunit assembly	0.0072148	2
GO:0002483	antigen processing and presentation of endogenous peptide antigen	0.0072148	2
GO:0031123	RNA 3'-end processing	0.00731975	4
GO:0001912	positive regulation of leukocyte mediated cytotoxicity	0.00748032	3
GO:0045017	glycerolipid biosynthetic process	0.00770983	6
GO:0002711	positive regulation of T cell mediated immunity	0.00783563	3
GO:0019748	secondary metabolic process	0.00783563	3
GO:0000272	polysaccharide catabolic process	0.00798113	2
GO:0002396	MHC protein complex assembly	0.00798113	2
GO:0002501	peptide antigen assembly with MHC protein complex	0.00798113	2
GO:2000479	regulation of cAMP-dependent protein kinase activity	0.00798113	2
GO:0042255	ribosome assembly	0.00820074	3
GO:0071346	cellular response to interferon-gamma	0.00850208	4
GO:0032200	telomere organization	0.00854765	5
GO:0045428	regulation of nitric oxide biosynthetic process	0.00857573	3
GO:0006109	regulation of carbohydrate metabolic process	0.00873725	5
GO:0002699	positive regulation of immune effector process	0.00875173	6
GO:0030502	negative regulation of bone mineralization	0.00878241	2
GO:0036092	phosphatidylinositol-3-phosphate biosynthetic process	0.00878241	2
GO:0031668	cellular response to extracellular stimulus	0.00890842	6
GO:0030324	lung development	0.00892974	5
GO:0034329	cell junction assembly	0.00897958	8
GO:0051101	regulation of DNA binding	0.00926814	4
GO:0048002	antigen processing and presentation of peptide antigen	0.00935556	3
GO:0035089	establishment of apical/basal cell polarity	0.00961815	2
GO:0046128	purine ribonucleoside metabolic process	0.00961815	2
GO:0030323	respiratory tube development	0.00972905	5
GO:0080164	regulation of nitric oxide metabolic process	0.00976049	3
GO:0034470	ncRNA processing	0.0100947	8
GO:0031343	positive regulation of cell killing	0.0101755	3
GO:0032727	positive regulation of interferon-alpha production	0.0104878	2
GO:0045591	positive regulation of regulatory T cell differentiation	0.0104878	2
GO:0042093	T-helper cell differentiation	0.011036	3
GO:0071897	DNA biosynthetic process	0.011244	5
GO:0007097	nuclear migration	0.011391	2
GO:0030859	polarized epithelial cell differentiation	0.011391	2
GO:0042438	melanin biosynthetic process	0.011391	2
GO:0061162	establishment of monopolar cell polarity	0.011391	2
GO:2000738	positive regulation of stem cell differentiation	0.011391	2
GO:0002294	CD4-positive, alpha-beta T cell differentiation involved in immune response	0.0119373	3
GO:0043489	RNA stabilization	0.0119373	3
GO:0006582	melanin metabolic process	0.0123271	2
GO:0019985	translesion synthesis	0.0123271	2
GO:0048499	synaptic vesicle membrane organization	0.0123271	2
GO:0061339	establishment or maintenance of monopolar cell polarity	0.0123271	2
GO:0002287	alpha-beta T cell activation involved in immune response	0.0124034	3
GO:0002293	alpha-beta T cell differentiation involved in immune response	0.0124034	3
GO:0010842	retina layer formation	0.0132957	2
GO:0019883	antigen processing and presentation of endogenous antigen	0.0132957	2
GO:0034453	microtubule anchoring	0.0132957	2
GO:0044550	secondary metabolite biosynthetic process	0.0132957	2
GO:0046635	positive regulation of alpha-beta T cell activation	0.0133666	3
GO:0046637	regulation of alpha-beta T cell differentiation	0.0133666	3
GO:0150076	neuroinflammatory response	0.0133666	3
GO:0006338	chromatin remodeling	0.0136092	7
GO:0009612	response to mechanical stimulus	0.0144705	5
GO:0060541	respiratory system development	0.0144705	5
GO:0016051	carbohydrate biosynthetic process	0.0147419	5
GO:0006809	nitric oxide biosynthetic process	0.0148893	3
GO:0002705	positive regulation of leukocyte mediated immunity	0.0151699	4
GO:0034341	response to interferon-gamma	0.0151699	4
GO:0046474	glycerophospholipid biosynthetic process	0.0152948	5
GO:0051647	nucleus localization	0.0153286	2
GO:0045727	positive regulation of translation	0.0162757	4
GO:0032607	interferon-alpha production	0.0163919	2
GO:0032647	regulation of interferon-alpha production	0.0163919	2
GO:0002292	T cell differentiation involved in immune response	0.0165063	3
GO:2000514	regulation of CD4-positive, alpha-beta T cell activation	0.0165063	3
GO:0050921	positive regulation of chemotaxis	0.0166553	4
GO:0031644	regulation of nervous system process	0.0170403	4
GO:0042440	pigment metabolic process	0.0170663	3
GO:0070168	negative regulation of biomineral tissue development	0.0174858	2
GO:2000108	positive regulation of leukocyte apoptotic process	0.0174858	2
GO:2000463	positive regulation of excitatory postsynaptic potential	0.0174858	2
GO:1901657	glycosyl compound metabolic process	0.0176368	3
GO:0010810	regulation of cell-substrate adhesion	0.0176451	5
GO:0046209	nitric oxide metabolic process	0.018218	3
GO:1902369	negative regulation of RNA catabolic process	0.018218	3
GO:2000736	regulation of stem cell differentiation	0.018218	3
GO:0060390	regulation of SMAD protein signal transduction	0.0186099	2
GO:0110150	negative regulation of biomineralization	0.0186099	2
GO:0030500	regulation of bone mineralization	0.0188097	3
GO:2001057	reactive nitrogen species metabolic process	0.0188097	3
GO:0032418	lysosome localization	0.0194119	3
GO:1990849	vacuolar localization	0.0194119	3
GO:0006335	DNA replication-dependent chromatin assembly	0.0197636	2
GO:0043552	positive regulation of phosphatidylinositol 3-kinase activity	0.0197636	2
GO:0030902	hindbrain development	0.020322	4
GO:0031669	cellular response to nutrient levels	0.0205621	5
GO:0032092	positive regulation of protein binding	0.0206483	3
GO:0030099	myeloid cell differentiation	0.020904	7
GO:0016052	carbohydrate catabolic process	0.021199	4
GO:0030198	extracellular matrix organization	0.0212609	6
GO:0001910	regulation of leukocyte mediated cytotoxicity	0.0212823	3
GO:0043062	extracellular structure organization	0.0215521	6
GO:0022618	ribonucleoprotein complex assembly	0.0216005	5
GO:0043367	CD4-positive, alpha-beta T cell differentiation	0.021927	3
GO:0010976	positive regulation of neuron projection development	0.0220989	4
GO:0045229	external encapsulating structure organization	0.0221426	6
GO:0061081	positive regulation of myeloid leukocyte cytokine production involved in immune response	0.0221586	2
GO:0002709	regulation of T cell mediated immunity	0.0225823	3
GO:0048678	response to axon injury	0.0225823	3
GO:0051262	protein tetramerization	0.0232482	3
GO:0051017	actin filament bundle assembly	0.0234921	4
GO:0071826	ribonucleoprotein complex subunit organization	0.024535	5
GO:0060996	dendritic spine development	0.0246118	3
GO:0000423	mitophagy	0.024667	2
GO:0009119	ribonucleoside metabolic process	0.024667	2
GO:0045589	regulation of regulatory T cell differentiation	0.024667	2
GO:0071711	basement membrane organization	0.024667	2
GO:0032508	DNA duplex unwinding	0.0253095	3
GO:0061572	actin filament bundle organization	0.0254312	4
GO:0015980	energy derivation by oxidation of organic compounds	0.0259164	6
GO:0051168	nuclear export	0.0259306	4
GO:0035510	DNA dealkylation	0.0259628	2
GO:1904358	positive regulation of telomere maintenance via telomere lengthening	0.0259628	2
GO:2000279	negative regulation of DNA biosynthetic process	0.0259628	2
GO:0046330	positive regulation of JNK cascade	0.0274662	3
GO:0050808	synapse organization	0.0277634	7
GO:0034250	positive regulation of cellular amide metabolic process	0.0285162	4
GO:0008210	estrogen metabolic process	0.0286351	2
GO:0030279	negative regulation of ossification	0.0286351	2
GO:0045066	regulatory T cell differentiation	0.0286351	2
GO:0032392	DNA geometric change	0.029718	3
GO:0032755	positive regulation of interleukin-6 production	0.029718	3
GO:0043279	response to alkaloid	0.029718	3
GO:0000731	DNA synthesis involved in DNA repair	0.0300109	2
GO:0019216	regulation of lipid metabolic process	0.0308347	6
GO:0009267	cellular response to starvation	0.0312501	4
GO:0021549	cerebellum development	0.0312719	3
GO:0070050	neuron cellular homeostasis	0.0314125	2
GO:0008654	phospholipid biosynthetic process	0.0315939	5
GO:0010634	positive regulation of epithelial cell migration	0.0318148	4
GO:0031341	regulation of cell killing	0.0320646	3
GO:0051099	positive regulation of binding	0.0323855	4
GO:0031346	positive regulation of cell projection organization	0.0327298	6
GO:0010453	regulation of cell fate commitment	0.0328396	2
GO:2000403	positive regulation of lymphocyte migration	0.0328396	2
GO:0043255	regulation of carbohydrate biosynthetic process	0.0328678	3
GO:0070167	regulation of biomineral tissue development	0.0328678	3
GO:0071459	protein localization to chromosome, centromeric region	0.0342917	2
GO:0032479	regulation of type I interferon production	0.0345055	3
GO:0032606	type I interferon production	0.0345055	3
GO:0110149	regulation of biomineralization	0.0345055	3
GO:0007015	actin filament organization	0.0349511	7
GO:0071103	DNA conformation change	0.0353399	3
GO:0044275	cellular carbohydrate catabolic process	0.0357685	2
GO:0098815	modulation of excitatory postsynaptic potential	0.0357685	2
GO:0032963	collagen metabolic process	0.0361848	3
GO:0045787	positive regulation of cell cycle	0.0367444	6
GO:0019882	antigen processing and presentation	0.03704	3
GO:0030574	collagen catabolic process	0.0372694	2
GO:0030038	contractile actin filament bundle assembly	0.0379056	3
GO:0042116	macrophage activation	0.0379056	3
GO:0043149	stress fiber assembly	0.0379056	3
GO:0042088	T-helper 1 type immune response	0.0387943	2
GO:0042398	cellular modified amino acid biosynthetic process	0.0387943	2
GO:0032535	regulation of cellular component size	0.0388654	6
GO:0022037	metencephalon development	0.0396677	3
GO:0031532	actin cytoskeleton reorganization	0.0396677	3
GO:1901222	regulation of NIK/NF-kappaB signaling	0.0396677	3
GO:0001906	cell killing	0.0397029	4
GO:0006110	regulation of glycolytic process	0.0403426	2
GO:0034314	Arp2/3 complex-mediated actin nucleation	0.0403426	2
GO:0048286	lung alveolus development	0.0403426	2
GO:0002456	T cell mediated immunity	0.0414708	3
GO:0009066	aspartate family amino acid metabolic process	0.041914	2
GO:0042220	response to cocaine	0.041914	2
GO:0046189	phenol-containing compound biosynthetic process	0.041914	2
GO:1903432	regulation of TORC1 signaling	0.041914	2
GO:1903131	mononuclear cell differentiation	0.0420784	7
GO:0002824	positive regulation of adaptive immune response based on somatic recombination of immune receptors built from immunoglobulin superfamily domains	0.0423877	3
GO:0035710	CD4-positive, alpha-beta T cell activation	0.0433147	3
GO:0046634	regulation of alpha-beta T cell activation	0.0433147	3
GO:0050767	regulation of neurogenesis	0.0433385	6
GO:0034198	cellular response to amino acid starvation	0.0435082	2
GO:0043330	response to exogenous dsRNA	0.0435082	2
GO:0098586	cellular response to virus	0.0442518	3
GO:0002697	regulation of immune effector process	0.0442704	6
GO:0007369	gastrulation	0.0443727	4
GO:0021695	cerebellar cortex development	0.0451246	2
GO:0061082	myeloid leukocyte cytokine production	0.0451246	2
GO:1901570	fatty acid derivative biosynthetic process	0.0451246	2
GO:0000079	regulation of cyclin-dependent protein serine/threonine kinase activity	0.0451991	3
GO:0045582	positive regulation of T cell differentiation	0.0451991	3
GO:0046632	alpha-beta T cell differentiation	0.0451991	3
GO:0002286	T cell activation involved in immune response	0.0461564	3
GO:0030225	macrophage differentiation	0.0467631	2
GO:0045197	establishment or maintenance of epithelial cell apical/basal polarity	0.0467631	2
GO:1990928	response to amino acid starvation	0.0467631	2
GO:0002708	positive regulation of lymphocyte mediated immunity	0.0471237	3
GO:0032609	interferon-gamma production	0.0471237	3
GO:0032649	regulation of interferon-gamma production	0.0471237	3
GO:0043393	regulation of protein binding	0.0471741	4
GO:0002821	positive regulation of adaptive immune response	0.0481011	3
GO:1904029	regulation of cyclin-dependent protein kinase activity	0.0481011	3
GO:0043392	negative regulation of DNA binding	0.0484231	2
GO:0051452	intracellular pH reduction	0.0484231	2
GO:0051496	positive regulation of stress fiber assembly	0.0484231	2
GO:0099172	presynapse organization	0.0484231	2
GO:0045446	endothelial cell differentiation	0.0490884	3
GO:2000278	regulation of DNA biosynthetic process	0.0490884	3
GO:0022407	regulation of cell-cell adhesion	0.0492071	7
GO:0002366	leukocyte activation involved in immune response	0.0492229	5

## Sheet: Sheet10
sTable 10	Significantly enriched biological pathways for WC and stroke
ID	Description	pvalue	Count
GO:0050688	regulation of defense response to virus	0.000344471	3
GO:1903432	regulation of TORC1 signaling	0.00356129	2
GO:0034198	cellular response to amino acid starvation	0.00370853	2
GO:1990928	response to amino acid starvation	0.00401142	2
GO:0009451	RNA modification	0.0041724	3
GO:0006338	chromatin remodeling	0.00481884	4
GO:0038202	TORC1 signaling	0.0051587	2
GO:0009615	response to virus	0.00665599	4
GO:0071383	cellular response to steroid hormone stimulus	0.00672069	3
GO:0032006	regulation of TOR signaling	0.0170206	2
GO:0035457	cellular response to interferon-alpha	0.0183664	1
GO:0071233	cellular response to leucine	0.0183664	1
GO:0051607	defense response to virus	0.0184401	3
GO:0140546	defense response to symbiont	0.0185999	3
GO:0034504	protein localization to nucleus	0.0187606	3
GO:0030518	intracellular steroid hormone receptor signaling pathway	0.0194682	2
GO:0006703	estrogen biosynthetic process	0.0201849	1
GO:0036363	transforming growth factor beta activation	0.0201849	1
GO:0048251	elastic fiber assembly	0.0201849	1
GO:0048755	branching morphogenesis of a nerve	0.0201849	1
GO:0070475	rRNA base methylation	0.0201849	1
GO:0031623	receptor internalization	0.0210688	2
GO:0051101	regulation of DNA binding	0.0210688	2
GO:0010455	positive regulation of cell fate commitment	0.0220002	1
GO:0043380	regulation of memory T cell differentiation	0.0220002	1
GO:0072178	nephric duct morphogenesis	0.0220002	1
GO:0072497	mesenchymal stem cell differentiation	0.0220002	1
GO:0043379	memory T cell differentiation	0.0238121	1
GO:0051036	regulation of endosome size	0.0238121	1
GO:0106074	aminoacyl-tRNA metabolism involved in translational fidelity	0.0238121	1
GO:1901857	positive regulation of cellular respiration	0.0238121	1
GO:1990253	cellular response to leucine starvation	0.0238121	1
GO:0031929	TOR signaling	0.0240833	2
GO:0048545	response to steroid hormone	0.0245003	3
GO:0043467	regulation of generation of precursor metabolites and energy	0.0254768	2
GO:0035845	photoreceptor cell outer segment organization	0.0256208	1
GO:0043201	response to leucine	0.0256208	1
GO:0072540	T-helper 17 cell lineage commitment	0.0256208	1
GO:0090715	immunological memory formation process	0.0256208	1
GO:0043401	steroid hormone mediated signaling pathway	0.0261857	2
GO:0021534	cell proliferation in hindbrain	0.0274263	1
GO:0021924	cell proliferation in external granule layer	0.0274263	1
GO:0021930	cerebellar granule cell precursor proliferation	0.0274263	1
GO:0060766	negative regulation of androgen receptor signaling pathway	0.0274263	1
GO:0070986	left/right axis specification	0.0274263	1
GO:0071599	otic vesicle development	0.0274263	1
GO:0002831	regulation of response to biotic stimulus	0.0288002	3
GO:0005980	glycogen catabolic process	0.0292285	1
GO:0021535	cell migration in hindbrain	0.0292285	1
GO:0043249	erythrocyte maturation	0.0292285	1
GO:0045986	negative regulation of smooth muscle contraction	0.0292285	1
GO:0072176	nephric duct development	0.0292285	1
GO:2000318	positive regulation of T-helper 17 type immune response	0.0292285	1
GO:0009251	glucan catabolic process	0.0310275	1
GO:0009404	toxin metabolic process	0.0310275	1
GO:0016114	terpenoid biosynthetic process	0.0310275	1
GO:0090713	immunological memory process	0.0310275	1
GO:0030902	hindbrain development	0.0325284	2
GO:0002098	tRNA wobble uridine modification	0.0328232	1
GO:0002295	T-helper cell lineage commitment	0.0328232	1
GO:0002827	positive regulation of T-helper 1 type immune response	0.0328232	1
GO:0044247	cellular polysaccharide catabolic process	0.0328232	1
GO:0045780	positive regulation of bone resorption	0.0328232	1
GO:0016052	carbohydrate catabolic process	0.0333108	2
GO:0035338	long-chain fatty-acyl-CoA biosynthetic process	0.0346157	1
GO:0070989	oxidative demethylation	0.0346157	1
GO:0097494	regulation of vesicle size	0.0346157	1
GO:0000272	polysaccharide catabolic process	0.0364049	1
GO:0035455	response to interferon-alpha	0.0364049	1
GO:0002097	tRNA wobble base modification	0.038191	1
GO:0006450	regulation of translational fidelity	0.038191	1
GO:0030502	negative regulation of bone mineralization	0.038191	1
GO:0043373	CD4-positive, alpha-beta T cell lineage commitment	0.038191	1
GO:2000319	regulation of T-helper 17 cell differentiation	0.038191	1
GO:0009267	cellular response to starvation	0.0415323	2
GO:0002363	alpha-beta T cell lineage commitment	0.0417534	1
GO:0045624	positive regulation of T-helper cell differentiation	0.0417534	1
GO:1904263	positive regulation of TORC1 signaling	0.0417534	1
GO:0000395	mRNA 5'-splice site recognition	0.0435298	1
GO:0030859	polarized epithelial cell differentiation	0.0435298	1
GO:0043369	CD4-positive or CD8-positive, alpha-beta T cell lineage commitment	0.0435298	1
GO:0060972	left/right pattern formation	0.0435298	1
GO:2000738	positive regulation of stem cell differentiation	0.0435298	1
GO:0042129	regulation of T cell proliferation	0.0445736	2
GO:0032331	negative regulation of chondrocyte differentiation	0.0453031	1
GO:0035336	long-chain fatty-acyl-CoA metabolic process	0.0453031	1
GO:0045932	negative regulation of muscle contraction	0.0453031	1
GO:0046949	fatty-acyl-CoA biosynthetic process	0.0453031	1
GO:0051984	positive regulation of chromosome segregation	0.0453031	1
GO:1904262	negative regulation of TORC1 signaling	0.0453031	1
GO:0010842	retina layer formation	0.0470731	1
GO:0002092	positive regulation of receptor internalization	0.0488399	1
GO:0021680	cerebellar Purkinje cell layer development	0.0488399	1
GO:0031167	rRNA methylation	0.0488399	1
GO:0042832	defense response to protozoan	0.0488399	1
GO:0050687	negative regulation of defense response to virus	0.0488399	1
GO:0009755	hormone-mediated signaling pathway	0.0490578	2

[truncated: 5 more sheets: Sheet11, Sheet12, Sheet13, Sheet14, Sheet15]
